# Supplementary material for: Distributed context-dependent choice information in mouse posterior cortex
Source: Nat Commun. 2023 Jan 12;14:192. doi: 10.1038/s41467-023-35824-6 (PMC9837177; doi:10.1038/s41467-023-35824-6)
Supplement: Supplementary file 4 — Source Data [file 41467_2023_35824_MOESM4_ESM.xlsx]

## Sheet: fig1d
Fig 1.a
Right choice ratio	Animal
Binned Angle center	1	2	3	4	5	6	7		Weighted avg	Weighted err
-82.5	0.0382985	0.0154367	0.0822601	0.16187	0.048523	0.17973	0.0541121		0.0541121	0.0404467
-67.5	0.0395675	0.0534125	0.116518	0.238199	0.0771075	0.220205	0.0733762		0.0733762	0.0332677
-52.5	0.0597535	0.0734685	0.105226	0.226415	0.0519959	0.282076	0.109281		0.109281	0.0475331
-37.5	0.108937	0.0741698	0.155842	0.322601	0.0954122	0.268194	0.142731		0.142731	0.0321897
-22.5	0.198151	0.179025	0.273763	0.283382	0.209234	0.370202	0.23237		0.23237	0.0320892
-7.5	0.403629	0.317531	0.339539	0.381357	0.284881	0.435518	0.275924		0.275924	0.0477259
7.5	0.431321	0.370515	0.438991	0.44222	0.419489	0.469971	0.380644		0.380644	0.0329796
22.5	0.597462	0.561596	0.523379	0.545727	0.543173	0.564612	0.518832		0.518832	0.0359535
37.5	0.687471	0.644574	0.648302	0.592659	0.69309	0.59661	0.601581		0.601581	0.0556833
52.5	0.808204	0.723122	0.741197	0.567986	0.845197	0.664496	0.739435		0.739435	0.039564
67.5	0.837722	0.808523	0.79097	0.576622	0.842779	0.747648	0.803854		0.803854	0.0439374
82.5	0.851618	0.829295	0.733822	0.737372	0.923073	0.668901	0.78921		0.78921	0.0592138
Ignore ratio	Animal
Binned Angle center	1	2	3	4	5	6	7		Weighted avg	Weighted err
-82.5	0.026499	0.0419629	0.0963551	0.122646	0.0240637	0.0591334	0.0461521		0.0461521	0.0369966
-67.5	0.0284902	0.0369616	0.0573264	0.0775472	0.0185255	0.0405686	0.0340836		0.0340836	0.0227536
-52.5	0.0556757	0.0360561	0.0457789	0.0545998	0.0145399	0.065291	0.0371683		0.0371683	0.0278809
-37.5	0.0556477	0.055226	0.0683135	0.0768583	0.0340059	0.015083	0.0365965		0.0365965	0.0173046
-22.5	0.0407853	0.0582705	0.0414363	0.0603205	0.0321125	0.0276358	0.0453752		0.0453752	0.0159373
-7.5	0.0785587	0.0715926	0.0273437	0.095214	0.0312942	0.036611	0.0547913		0.0547913	0.0243811
7.5	0.0595161	0.0757423	0.0730609	0.101549	0.0466814	0.0288648	0.0654861		0.0654861	0.0169478
22.5	0.0490417	0.0785381	0.0524444	0.140885	0.0613206	0.0387377	0.0682038		0.0682038	0.0182984
37.5	0.0401671	0.0843526	0.0620316	0.0935402	0.0455131	0.0641003	0.0874381		0.0874381	0.0322805
52.5	0.0357658	0.0711218	0.0761131	0.112734	0.0280504	0.0453185	0.0574259		0.0574259	0.0211021
67.5	0.0387839	0.0490505	0.0965184	0.110479	0.0557113	0.0309724	0.0705106		0.0705106	0.0283918
82.5	0.0415417	0.0634823	0.112615	0.0665758	0.0299779	0.0355609	0.0891772		0.0891772	0.0413012

## Sheet: fig2d
Fig 2.d
	mov			no mov			d'
t	mean	lower	upper	mean	lower	upper	mean	lower	upper		Area d'
-0.433667	0.00685586	-0.00404376	0.0177555	0.0010561	-0.00870099	0.0108132	0.0557781	0.0501036	0.0614525		'V1'	1.09874
-0.400333	0.0228142	-0.00565067	0.051279	-0.000421168	-0.0254197	0.0245774	0.0549428	0.0495386	0.0603471		'PM'	0.289718
-0.367	0.0375709	-0.0107189	0.0858606	-0.00652069	-0.0488057	0.0357643	0.0521223	0.0461735	0.058071		'AM'	0.296678
-0.333667	0.0387552	-0.0229872	0.100498	-0.0162865	-0.0705864	0.0380134	0.0505872	0.0442869	0.0568874		'A'	0.221125
-0.300333	0.0310812	-0.0396175	0.10178	-0.0227518	-0.0853188	0.0398151	0.0516809	0.0486553	0.0547065		'SSt'	0.221837
-0.267	0.0279031	-0.0502153	0.106021	-0.0235733	-0.0928784	0.0457318	0.0529008	0.0503528	0.0554488		'RL'	0.352637
-0.233667	0.0294818	-0.0551595	0.114123	-0.0207245	-0.0960015	0.0545526	0.0547702	0.0503833	0.059157		'SSb'	0.396358
-0.200333	0.0293763	-0.0606088	0.119361	-0.015168	-0.0957491	0.0654132	0.0547528	0.0480867	0.061419		'AL'	0.51193
-0.167	0.0272365	-0.0674914	0.121964	-0.00559257	-0.0910819	0.0798967	0.055544	0.047456	0.0636321		'L'	1.1234
-0.133667	0.0216621	-0.0776222	0.120946	0.00552634	-0.0849143	0.095967	0.0610816	0.0532948	0.0688683		RS'	0.406955
-0.100333	0.0129929	-0.0900915	0.116077	0.010623	-0.08448	0.105726	0.0631668	0.0541448	0.0721887
-0.067	0.0137752	-0.092533	0.120083	0.0088743	-0.0901428	0.107891	0.0615487	0.0521634	0.070934
-0.0336667	0.0268059	-0.0830818	0.136694	0.00351032	-0.0988209	0.105842	0.0625267	0.051944	0.0731094
-0.000333333	0.0477533	-0.0660048	0.161511	-0.00286946	-0.108406	0.102667	0.087437	0.0630033	0.111871
0.033	0.150999	0.0330644	0.268934	-0.00952608	-0.118368	0.0993157	0.21461	0.161223	0.267997
0.0663333	0.508204	0.383198	0.63321	-0.00831513	-0.120406	0.103776	0.475729	0.403153	0.548305
0.0996667	1.18573	1.05108	1.32039	0.00556154	-0.109566	0.120689	0.802967	0.731396	0.874538
0.133	1.97109	1.82956	2.11263	0.0203183	-0.0975797	0.138216	1.08852	1.00475	1.17229
0.166333	2.53874	2.39413	2.68336	0.0215026	-0.0992328	0.142238	1.25592	1.14572	1.36612
0.199667	2.76944	2.62316	2.91571	0.0138286	-0.10969	0.137347	1.30598	1.18832	1.42364
0.233	2.79275	2.64506	2.94043	0.0106505	-0.115254	0.136555	1.29145	1.18276	1.40014
0.266333	2.7535	2.60441	2.9026	0.0122292	-0.115681	0.140139	1.2558	1.15726	1.35433
0.299667	2.68314	2.53249	2.8338	0.0121237	-0.117833	0.14208	1.21293	1.12324	1.30261
0.333	2.5747	2.42226	2.72714	0.00998386	-0.122117	0.142084	1.1654	1.08651	1.24429
0.366333	2.44962	2.29582	2.60343	0.00440947	-0.129548	0.138367	1.11503	1.04529	1.18477
0.399667	2.32868	2.17397	2.48338	-0.00425973	-0.139605	0.131085	1.06108	0.994327	1.12784
0.433	2.20912	2.05362	2.36462	-0.00347746	-0.140313	0.133358	1.00447	0.939116	1.06982
0.466333	2.088	1.93167	2.24432	0.00955328	-0.1292	0.148306	0.943507	0.880493	1.00652
0.499667	1.97132	1.81447	2.12816	0.0305007	-0.110087	0.171088	0.85559	0.785599	0.92558

## Sheet: fig2e
Fig 2.e
	mov			no mov			d'
t	mean	lower	upper	mean	lower	upper	mean	lower	upper		Area d'
-0.900333	0.0020419	-0.00967861	0.0137624	-0.00385735	-0.0225307	0.014816	0.0951721	0.083897	0.106447		'V1'	1.12574
-0.867	0.00778197	-0.0242396	0.0398035	-0.00923989	-0.0601623	0.0416825	0.0940204	0.0805706	0.10747		'PM'	0.753325
-0.833667	0.0185693	-0.0391882	0.0763269	-0.0127051	-0.105276	0.0798654	0.0930289	0.0810047	0.105053		'AM'	0.690703
-0.800333	0.0327163	-0.0460539	0.111486	-0.00784939	-0.135429	0.11973	0.0979736	0.0883837	0.107564		'A'	1.0036
-0.767	0.0482109	-0.0468144	0.143236	-0.00423903	-0.158915	0.150437	0.0962729	0.0872855	0.10526		'SSt'	1.01192
-0.733667	0.0639461	-0.0438975	0.17179	-0.00709671	-0.181236	0.167043	0.0929032	0.0843434	0.101463		'RL'	0.591744
-0.700333	0.0769232	-0.0413364	0.195183	-0.0116672	-0.200368	0.177034	0.0949353	0.0879316	0.101939		'SSb'	0.773015
-0.667	0.0900762	-0.0372462	0.217399	-0.0178403	-0.219878	0.184198	0.101716	0.0943742	0.109058		'AL'	0.400252
-0.633667	0.0998385	-0.0354144	0.235091	-0.0161904	-0.23143	0.199049	0.104779	0.0970262	0.112533		'L'	0.661475
-0.600333	0.106502	-0.0352788	0.248283	-0.0190347	-0.243924	0.205854	0.105181	0.0972236	0.113138		RS'	1.04098
-0.567	0.11014	-0.0364531	0.256734	-0.0287069	-0.259299	0.201885	0.103152	0.0947535	0.11155
-0.533667	0.115874	-0.0348483	0.266597	-0.0229527	-0.257021	0.211115	0.104532	0.0965243	0.11254
-0.500333	0.117492	-0.0377055	0.272689	-0.0257114	-0.264383	0.212961	0.105188	0.0962854	0.11409
-0.467	0.111862	-0.0468488	0.270572	-0.0310979	-0.272939	0.210743	0.103285	0.0944505	0.11212
-0.433667	0.0983352	-0.062431	0.259101	-0.0326772	-0.276023	0.210669	0.103859	0.0939229	0.113796
-0.400333	0.0892864	-0.0723056	0.250878	-0.0271232	-0.275531	0.221284	0.106323	0.0944027	0.118243
-0.367	0.0899462	-0.0734432	0.253336	-0.00873714	-0.266253	0.248779	0.107403	0.0943092	0.120498
-0.333667	0.0978432	-0.0667437	0.26243	0.00306556	-0.261774	0.267905	0.104938	0.090881	0.118995
-0.300333	0.108049	-0.0587571	0.274854	0.0149635	-0.25664	0.286567	0.107359	0.0917288	0.12299
-0.267	0.133176	-0.037061	0.303414	0.0282102	-0.251261	0.307682	0.10718	0.0915975	0.122762
-0.233667	0.163259	-0.0104772	0.336996	0.0347199	-0.252945	0.322384	0.102536	0.0878516	0.11722
-0.200333	0.200504	0.0226478	0.37836	0.0498543	-0.245151	0.344859	0.100986	0.0852395	0.116733
-0.167	0.23637	0.053703	0.419036	0.0751867	-0.223671	0.374044	0.102458	0.0829587	0.121956
-0.133667	0.279202	0.0914302	0.466974	0.0884947	-0.215273	0.392262	0.11152	0.091993	0.131048
-0.100333	0.32189	0.129058	0.514723	0.104566	-0.207771	0.416903	0.125156	0.104819	0.145493
-0.067	0.373971	0.175166	0.572776	0.109563	-0.214356	0.433482	0.148906	0.123189	0.174624
-0.0336667	0.431206	0.226896	0.635516	0.123932	-0.209344	0.457207	0.182304	0.144265	0.220342
-0.000333333	0.503103	0.294001	0.712205	0.11802	-0.221666	0.457705	0.239335	0.182245	0.296424
0.033	0.63542	0.421645	0.849195	0.104612	-0.239743	0.448966	0.337796	0.265596	0.409995
0.0663333	0.931342	0.713569	1.14911	0.0875538	-0.259444	0.434552	0.485731	0.398593	0.572868
0.0996667	1.45569	1.23656	1.67482	0.0677373	-0.282885	0.41836	0.668633	0.571517	0.765749
0.133	2.10962	1.89058	2.32865	0.0566532	-0.29908	0.412387	0.868494	0.779286	0.957702
0.166333	2.68298	2.4601	2.90587	0.0539954	-0.305507	0.413498	1.02484	0.948752	1.10092
0.199667	3.04978	2.8214	3.27815	0.051148	-0.313501	0.415797	1.14122	1.07461	1.20784
0.233	3.24361	3.01005	3.47718	0.0618887	-0.304558	0.428335	1.22056	1.15503	1.28609
0.266333	3.33512	3.09589	3.57436	0.0617991	-0.304885	0.428484	1.26631	1.1994	1.33323
0.299667	3.37783	3.12933	3.62633	0.0661559	-0.299814	0.432125	1.29068	1.21887	1.36249
0.333	3.35723	3.10022	3.61423	0.0359088	-0.332872	0.40469	1.29609	1.22452	1.36767
0.366333	3.2858	3.01983	3.55176	0.0233569	-0.349715	0.396429	1.28746	1.21745	1.35746
0.399667	3.19665	2.92384	3.46946	0.000844684	-0.374636	0.376326	1.26946	1.2022	1.33672
0.433	3.08525	2.80479	3.36571	-0.0289708	-0.404733	0.346791	1.23863	1.17416	1.30309
0.466333	2.97027	2.68628	3.25426	-0.0488697	-0.426199	0.32846	1.21061	1.14936	1.27186
0.499667	2.85216	2.56479	3.13953	-0.0448066	-0.425831	0.336218	1.17841	1.11827	1.23856
0.533	2.74162	2.45282	3.03042	-0.0558136	-0.441914	0.330287	1.14242	1.08662	1.19822
0.566333	2.60895	2.3178	2.90011	-0.0729224	-0.461766	0.315921	1.10364	1.05067	1.15661
0.599667	2.5052	2.21069	2.7997	-0.108609	-0.498	0.280782	1.07508	1.02238	1.12778
0.633	2.40422	2.10534	2.7031	-0.137576	-0.529187	0.254036	1.0443	0.991541	1.09706
0.666333	2.33351	2.02946	2.63756	-0.148068	-0.543051	0.246915	1.01725	0.964652	1.06984
0.699667	2.25811	1.94945	2.56677	-0.152213	-0.549104	0.244677	0.986187	0.934504	1.03787
0.733	2.19475	1.88233	2.50717	-0.159568	-0.557624	0.238488	0.962927	0.908581	1.01727
0.766333	2.12128	1.8073	2.43526	-0.144338	-0.544155	0.255479	0.937121	0.88747	0.986772
0.799667	2.05389	1.7384	2.36938	-0.149971	-0.552695	0.252753	0.913199	0.861877	0.96452
0.833	2.00266	1.68462	2.32069	-0.156506	-0.562236	0.249224	0.883647	0.83325	0.934045
0.866333	1.98061	1.65962	2.3016	-0.167204	-0.57492	0.240513	0.86051	0.810449	0.910572
0.899667	1.96562	1.64144	2.28981	-0.156227	-0.567483	0.255028	0.838657	0.787952	0.889362

## Sheet: fig2f
Fig 2.f
	mov			no mov			d'
t	mean	lower	upper	mean	lower	upper	mean	lower	upper		Area d'
-0.900333	0.0059456	-0.0367341	0.0486253	0.00576863	-0.00718708	0.0187243	0.116605	0.0968043	0.136406		'V1'	0.919232
-0.867	0.0184384	-0.0970901	0.133967	0.0144848	-0.0201669	0.0491366	0.114748	0.0938248	0.13567		'PM'	0.596584
-0.833667	0.0398967	-0.17119	0.250984	0.024645	-0.0364281	0.0857182	0.112677	0.091634	0.133719		'AM'	0.423956
-0.800333	0.0469023	-0.2474	0.341205	0.0318479	-0.0491805	0.112876	0.112142	0.0934203	0.130864		'A'	0.58298
-0.767	0.0269729	-0.329294	0.38324	0.0433894	-0.0534242	0.140203	0.11104	0.0937781	0.128302		'SSt'	0.565813
-0.733667	-0.0118558	-0.410244	0.386533	0.0541627	-0.0564243	0.16475	0.104087	0.0868042	0.121369		'RL'	0.424938
-0.700333	-0.0315363	-0.462581	0.399508	0.0561682	-0.0662645	0.178601	0.100982	0.0825462	0.119419		'SSb'	0.558175
-0.667	-0.0247758	-0.484269	0.434717	0.0478583	-0.0840205	0.179737	0.0979955	0.0778964	0.118095		'AL'	0.325326
-0.633667	-0.020196	-0.511116	0.470724	0.03529	-0.104575	0.175155	0.102684	0.0814937	0.123875		'L'	0.531335
-0.600333	-0.0426272	-0.561019	0.475765	0.0192496	-0.127199	0.165699	0.106256	0.0853874	0.127124		RS'	0.721536
-0.567	-0.0659093	-0.608631	0.476813	0.0214824	-0.130692	0.173657	0.105484	0.0859576	0.125009
-0.533667	-0.0525346	-0.61946	0.51439	0.0218063	-0.135301	0.178914	0.105617	0.0862868	0.124947
-0.500333	-0.000601307	-0.599245	0.598042	0.0261515	-0.135104	0.187407	0.107771	0.0875004	0.128042
-0.467	0.0471917	-0.585668	0.680052	0.0336738	-0.13185	0.199197	0.112352	0.0914068	0.133298
-0.433667	0.061309	-0.599419	0.722037	0.0449493	-0.123569	0.213467	0.116878	0.0988427	0.134913
-0.400333	0.0587712	-0.612291	0.729833	0.0504309	-0.121743	0.222604	0.114687	0.0989676	0.130407
-0.367	0.0691803	-0.59738	0.73574	0.057154	-0.119401	0.233709	0.108043	0.0949992	0.121088
-0.333667	0.0964531	-0.564617	0.757523	0.0654459	-0.116224	0.247116	0.104227	0.0909034	0.117551
-0.300333	0.122814	-0.541094	0.786721	0.0658758	-0.118227	0.249979	0.105227	0.091555	0.1189
-0.267	0.156564	-0.520932	0.83406	0.0712053	-0.114749	0.25716	0.110626	0.095926	0.125326
-0.233667	0.207041	-0.490362	0.904445	0.0693078	-0.117741	0.256357	0.118738	0.102012	0.135465
-0.200333	0.250879	-0.472247	0.974004	0.0741928	-0.116167	0.264553	0.125254	0.104796	0.145712
-0.167	0.267792	-0.482551	1.01813	0.0807668	-0.112105	0.273638	0.130667	0.106162	0.155173
-0.133667	0.266303	-0.508908	1.04151	0.0949366	-0.100524	0.290397	0.137586	0.108301	0.16687
-0.100333	0.27959	-0.51478	1.07396	0.107645	-0.0902382	0.305528	0.164367	0.128893	0.199842
-0.067	0.360737	-0.438671	1.16015	0.120245	-0.0815577	0.322047	0.217922	0.17258	0.263265
-0.0336667	0.620198	-0.188971	1.42937	0.122934	-0.0828765	0.328745	0.299415	0.248371	0.350459
-0.000333333	1.1788	0.309076	2.04853	0.120119	-0.0889402	0.329178	0.412901	0.357986	0.467816
0.033	1.95661	0.967872	2.94536	0.124076	-0.0871041	0.335257	0.553053	0.494612	0.611494
0.0663333	2.78832	1.64934	3.9273	0.123641	-0.0901717	0.337455	0.699372	0.636968	0.761776
0.0996667	3.39725	2.15048	4.64403	0.128564	-0.0880401	0.345169	0.812622	0.747232	0.878011
0.133	3.80609	2.48957	5.12261	0.137039	-0.081965	0.356042	0.888834	0.821506	0.956163
0.166333	4.04679	2.70333	5.39026	0.134243	-0.0862173	0.354704	0.92719	0.854144	1.00024
0.199667	4.16836	2.82027	5.51645	0.145008	-0.0796319	0.369648	0.935708	0.857533	1.01388
0.233	4.1587	2.81201	5.5054	0.160884	-0.065614	0.387381	0.926375	0.848163	1.00459
0.266333	4.09238	2.72287	5.4619	0.176973	-0.053669	0.407614	0.909581	0.833825	0.985338
0.299667	4.01951	2.6339	5.40513	0.188911	-0.046989	0.424811	0.886269	0.808541	0.963997
0.333	3.92007	2.52664	5.3135	0.175177	-0.0632489	0.413603	0.858635	0.777964	0.939307
0.366333	3.81784	2.41196	5.22373	0.165528	-0.0772124	0.408269	0.830014	0.746203	0.913826
0.399667	3.75099	2.3592	5.14278	0.159344	-0.0869813	0.405669	0.800821	0.715425	0.886217
0.433	3.64506	2.26555	5.02457	0.146648	-0.101894	0.39519	0.773943	0.689425	0.858461
0.466333	3.5974	2.22162	4.97317	0.136663	-0.114056	0.387382	0.745224	0.660592	0.829855
0.499667	3.5159	2.14516	4.88665	0.128384	-0.12312	0.379887	0.711156	0.626768	0.795545
0.533	3.46852	2.09511	4.84192	0.11064	-0.139908	0.361187	0.684379	0.598363	0.770395
0.566333	3.37608	2.00601	4.74615	0.0745987	-0.173191	0.322389	0.667358	0.580597	0.75412
0.599667	3.25647	1.87598	4.63695	0.0417977	-0.20336	0.286955	0.648941	0.562725	0.735156
0.633	3.16191	1.78321	4.54061	0.031901	-0.21267	0.276472	0.622979	0.534717	0.711242
0.666333	3.09628	1.71768	4.47488	0.018913	-0.227288	0.265114	0.605091	0.518232	0.691949
0.699667	2.99213	1.62636	4.3579	0.0219372	-0.22862	0.272494	0.580626	0.496011	0.665241
0.733	2.89466	1.51066	4.27866	0.0221645	-0.234674	0.279003	0.552087	0.469116	0.635057
0.766333	2.82506	1.37946	4.27066	0.0277309	-0.233312	0.288774	0.515786	0.431628	0.599945
0.799667	2.88998	1.40145	4.3785	0.0141959	-0.248235	0.276627	0.494234	0.405529	0.58294
0.833	2.86589	1.34158	4.39019	0.0179708	-0.247101	0.283043	0.476477	0.389383	0.56357
0.866333	2.88119	1.30926	4.45312	0.00938827	-0.260572	0.279349	0.476823	0.394865	0.558782
0.899667	2.81533	1.24155	4.38911	0.00263565	-0.271596	0.276867	0.463641	0.3827	0.544582

## Sheet: fig2g
Fig 2.g
	mov			no mov			d'
t	mean	lower	upper	mean	lower	upper	mean	lower	upper		Area d'
0.0663333	0.0109436	-0.00372033	0.0256076	-0.00779553	-0.0210804	0.00548938	0.186601	0.153471	0.219731		'V1'	1.33224
0.0996667	0.0302131	-0.00819144	0.0686176	-0.0248184	-0.0591072	0.00947029	0.202458	0.169724	0.235192		'PM'	0.822731
0.133	0.0562858	-0.0103198	0.122891	-0.052111	-0.110056	0.00583341	0.226884	0.191705	0.262064		'AM'	0.637455
0.166333	0.0798599	-0.00777682	0.167497	-0.0819036	-0.155472	-0.0083353	0.26233	0.22315	0.30151		'A'	0.899618
0.199667	0.104769	0.000965042	0.208572	-0.11289	-0.195994	-0.0297857	0.304005	0.258989	0.349021		'SSt'	0.984688
0.233	0.1288	0.0114274	0.246172	-0.141949	-0.232709	-0.0511888	0.344058	0.294165	0.39395		'RL'	0.530036
0.266333	0.149085	0.0200236	0.278146	-0.166155	-0.264891	-0.0674182	0.378502	0.323536	0.433468		'SSb'	0.604327
0.299667	0.170209	0.0307888	0.30963	-0.186286	-0.291425	-0.0811476	0.412948	0.354001	0.471896		'AL'	0.428998
0.333	0.198678	0.04775	0.349606	-0.211226	-0.321431	-0.101022	0.449397	0.387906	0.510889		'L'	0.552175
0.366333	0.232976	0.0691612	0.39679	-0.250084	-0.365892	-0.134276	0.487289	0.424777	0.549801		RS'	1.03715
0.399667	0.264076	0.0873946	0.440757	-0.298016	-0.419675	-0.176357	0.524254	0.460699	0.58781
0.433	0.293748	0.106087	0.48141	-0.340711	-0.467346	-0.214076	0.558549	0.492866	0.624232
0.466333	0.328227	0.132356	0.524098	-0.370874	-0.501364	-0.240384	0.590159	0.521631	0.658687
0.499667	0.371021	0.167834	0.574208	-0.396685	-0.530612	-0.262758	0.62316	0.552253	0.694067
0.533	0.418804	0.207561	0.630047	-0.426425	-0.564014	-0.288835	0.65967	0.587654	0.731686
0.566333	0.467364	0.247568	0.687161	-0.457619	-0.599953	-0.315284	0.69518	0.622851	0.767509
0.599667	0.513973	0.285831	0.742116	-0.48413	-0.631363	-0.336897	0.723433	0.651034	0.795831
0.633	0.553934	0.317934	0.789934	-0.508952	-0.66002	-0.357884	0.745373	0.673281	0.817465
0.666333	0.585253	0.342506	0.827999	-0.538234	-0.692517	-0.38395	0.765633	0.693875	0.837392
0.699667	0.608598	0.36089	0.856306	-0.571207	-0.728715	-0.413699	0.78564	0.713693	0.857587
0.733	0.627631	0.377155	0.878107	-0.599371	-0.760149	-0.438593	0.803767	0.731085	0.876449
0.766333	0.647756	0.394785	0.900728	-0.622688	-0.786485	-0.458892	0.819844	0.747255	0.892434
0.799667	0.673173	0.41711	0.929235	-0.648868	-0.815771	-0.481965	0.834956	0.762941	0.906972
0.833	0.702125	0.443447	0.960803	-0.680147	-0.850679	-0.509614	0.849961	0.777849	0.922073
0.866333	0.727737	0.467147	0.988327	-0.707131	-0.881882	-0.532379	0.862636	0.789941	0.935331
0.899667	0.747452	0.485849	1.00905	-0.723703	-0.902197	-0.545209	0.87438	0.800832	0.947928
0.933	0.765253	0.502898	1.02761	-0.737559	-0.91868	-0.556438	0.885209	0.810608	0.959811
0.966333	0.786979	0.523165	1.05079	-0.753799	-0.936635	-0.570963	0.894206	0.817881	0.970532
0.999667	0.817991	0.552114	1.08387	-0.770109	-0.9547	-0.585518	0.90224	0.825139	0.979342
1.033	0.855193	0.586657	1.12373	-0.790869	-0.977869	-0.603868	0.911843	0.835219	0.988466
1.06633	0.884814	0.612807	1.15682	-0.834278	-1.02403	-0.644525	0.923954	0.847711	1.0002
1.09967	0.898807	0.623932	1.17368	-0.902937	-1.09471	-0.711167	0.939852	0.862984	1.01672
1.133	0.929285	0.653732	1.20484	-0.96689	-1.1594	-0.774378	0.962764	0.884172	1.04136
1.16633	1.04031	0.765618	1.31501	-0.987899	-1.18058	-0.795219	0.998437	0.917102	1.07977
1.19967	1.26695	0.993568	1.54032	-0.960155	-1.15414	-0.766169	1.04753	0.96057	1.13449
1.233	1.56687	1.29288	1.84087	-0.910884	-1.10788	-0.713893	1.10158	1.00665	1.1965
1.26633	1.8629	1.58543	2.14037	-0.870889	-1.07134	-0.670436	1.15113	1.04894	1.25332
1.29967	2.10439	1.82085	2.38793	-0.850757	-1.05404	-0.64747	1.19193	1.08542	1.29844
1.333	2.28596	1.9946	2.57732	-0.843716	-1.05	-0.637428	1.22266	1.1149	1.33041
1.36633	2.4123	2.11304	2.71155	-0.843407	-1.05337	-0.633442	1.24283	1.13701	1.34864
1.39967	2.48614	2.18081	2.79146	-0.849753	-1.06247	-0.637037	1.2572	1.15569	1.35871
1.433	2.51916	2.21058	2.82775	-0.864164	-1.07776	-0.650564	1.26945	1.17218	1.36672
1.46633	2.53218	2.22271	2.84164	-0.880244	-1.09409	-0.666393	1.27809	1.18318	1.37301
1.49967	2.53476	2.22703	2.84249	-0.892157	-1.10659	-0.677725	1.2819	1.18728	1.37652
1.533	2.52379	2.21907	2.82851	-0.902855	-1.11845	-0.687261	1.28039	1.18518	1.37561
1.56633	2.49753	2.19558	2.79947	-0.917537	-1.13475	-0.700322	1.27512	1.17903	1.37122
1.59967	2.4689	2.16836	2.76943	-0.934859	-1.15428	-0.715441	1.26662	1.16926	1.36398
1.633	2.44406	2.14381	2.74431	-0.946131	-1.16804	-0.72422	1.2574	1.15927	1.35552
1.66633	2.4206	2.12026	2.72094	-0.950773	-1.1743	-0.727246	1.24957	1.15134	1.34781
1.69967	2.39504	2.09493	2.69514	-0.952126	-1.17652	-0.72773	1.2435	1.14548	1.34152
1.733	2.37609	2.07655	2.67564	-0.948976	-1.17472	-0.72323	1.2374	1.13962	1.33518
1.76633	2.37277	2.07307	2.67248	-0.939744	-1.1684	-0.711085	1.22907	1.13137	1.32677
1.79967	2.37847	2.07731	2.67964	-0.933835	-1.16632	-0.70135	1.21849	1.1207	1.31628
1.833	2.37845	2.07562	2.68128	-0.942835	-1.17804	-0.707634	1.20684	1.10784	1.30585
1.86633	2.36845	2.0647	2.6722	-0.962375	-1.19923	-0.72552	1.19448	1.09368	1.29527
1.89967	2.35968	2.05599	2.66336	-0.974829	-1.21294	-0.736718	1.18156	1.07891	1.2842
1.933	2.3605	2.05731	2.66369	-0.972843	-1.21165	-0.734036	1.16892	1.06494	1.27289
1.96633	2.35854	2.05584	2.66125	-0.96378	-1.20231	-0.725254	1.15306	1.04789	1.25823
1.99967	2.33823	2.03688	2.63957	-0.953421	-1.19259	-0.714252	1.13012	1.02382	1.23642
2.033	2.30542	2.00626	2.60458	-0.941527	-1.18364	-0.699418	1.10099	0.993441	1.20854
2.06633	2.27675	1.97947	2.57403	-0.925923	-1.17196	-0.67989	1.06991	0.961054	1.17878
2.09967	2.254	1.95662	2.55139	-0.910072	-1.15881	-0.661333	1.03664	0.926326	1.14695
2.133	2.22646	1.927	2.52592	-0.900089	-1.15079	-0.649384	0.999686	0.887728	1.11164
2.16633	2.18907	1.88709	2.49105	-0.895251	-1.15002	-0.640484	0.961211	0.847835	1.07459
2.19967	2.15027	1.84706	2.45348	-0.886078	-1.14696	-0.625196	0.92331	0.808713	1.03791
2.233	2.11135	1.80814	2.41457	-0.864333	-1.13097	-0.597693	0.885073	0.769665	1.00048
2.26633	2.0699	1.76679	2.373	-0.834942	-1.10511	-0.564778	0.846671	0.730918	0.962424
2.29967	2.02896	1.72683	2.33108	-0.810343	-1.08211	-0.538576	0.810765	0.69448	0.92705
2.333	1.99472	1.69441	2.29503	-0.789164	-1.06284	-0.515488	0.778789	0.662092	0.895487
2.36633	1.96715	1.66783	2.26648	-0.760861	-1.03759	-0.484128	0.746089	0.629161	0.863017
2.39967	1.93951	1.63944	2.23959	-0.725528	-1.00536	-0.445696	0.709823	0.592827	0.826819
2.433	1.91169	1.60983	2.21355	-0.694417	-0.976506	-0.412328	0.672146	0.554903	0.789388
2.46633	1.88886	1.58613	2.19158	-0.668554	-0.952746	-0.384361	0.637195	0.519197	0.755192
2.49967	1.87181	1.5692	2.17441	-0.637652	-0.924608	-0.350697	0.602754	0.483051	0.722456

## Sheet: fig3abc
Fig 3.abc
	left			right			d'				Corr mat
t	mean	lower	upper	mean	lower	upper	mean	lower	upper		1	0.992678	0.977731	0.938751	0.908561	0.892528	0.874841	0.856593	0.84271	0.835603	0.828597	0.818925	0.810954	0.802769	0.799238	0.795462	0.780889	0.761994	0.751347	0.747187	0.744118	0.735541	0.728025	0.716566	0.692653	0.646973	0.591787	0.538804	0.461373	0.347837	0.217289	0.111865	0.0521608	0.0325772	0.0303445	0.0289009	0.0278406	0.0180065	0.00729752
-0.933667	-0.114764	-0.197832	-0.0316963	-0.193288	-0.29523	-0.091347	0.205218	0.174928	0.235508		0.992678	1	0.994332	0.965828	0.934083	0.913997	0.896031	0.87827	0.864022	0.857224	0.850572	0.841318	0.834109	0.826605	0.822762	0.817128	0.802183	0.783525	0.772594	0.768589	0.76681	0.758986	0.749295	0.735179	0.7098	0.664555	0.611542	0.563365	0.492658	0.38559	0.25758	0.147302	0.0801685	0.0547314	0.0496659	0.0476117	0.0467413	0.0379293	0.0282854
-0.900333	-0.232567	-0.398899	-0.0662358	-0.373444	-0.577871	-0.169017	0.203015	0.169318	0.236713		0.977731	0.994332	1	0.987223	0.961127	0.937	0.914139	0.896253	0.884077	0.87876	0.87236	0.86399	0.857796	0.85023	0.84552	0.838251	0.822602	0.803305	0.791789	0.787341	0.785052	0.775589	0.763127	0.745733	0.718173	0.673684	0.623641	0.579671	0.513266	0.410836	0.286105	0.172653	0.0992039	0.0682929	0.0603855	0.0576345	0.0559847	0.0478868	0.038932
-0.867	-0.368189	-0.616743	-0.119635	-0.572369	-0.877898	-0.266841	0.20647	0.172568	0.240372		0.938751	0.965828	0.987223	1	0.9895	0.965603	0.936341	0.916484	0.906628	0.902856	0.895395	0.886507	0.880905	0.872524	0.866247	0.857777	0.842449	0.822557	0.809326	0.803541	0.80061	0.78872	0.772364	0.750525	0.720519	0.678103	0.632952	0.595042	0.533996	0.437538	0.317169	0.198954	0.115995	0.0768494	0.064682	0.0609049	0.057892	0.0503918	0.0423215
-0.833667	-0.39062	-0.639474	-0.141766	-0.596806	-0.901572	-0.29204	0.207084	0.174786	0.239382		0.908561	0.934083	0.961127	0.9895	1	0.989244	0.961091	0.93822	0.927662	0.923067	0.913034	0.900997	0.893634	0.883054	0.874468	0.866065	0.851843	0.831929	0.816654	0.808765	0.805164	0.791249	0.773334	0.750355	0.720924	0.680917	0.637285	0.599121	0.536006	0.43788	0.316248	0.195014	0.107738	0.0651658	0.0510868	0.0466267	0.0422063	0.0338006	0.0255456
-0.800333	-0.407583	-0.656869	-0.158297	-0.627006	-0.930054	-0.323958	0.212986	0.182402	0.243571		0.892528	0.913997	0.937	0.965603	0.989244	1	0.987914	0.967248	0.952385	0.942851	0.929524	0.913383	0.902599	0.889581	0.878807	0.871003	0.858476	0.839814	0.823147	0.813509	0.811275	0.798724	0.782257	0.761927	0.736561	0.698964	0.652842	0.609429	0.541745	0.438795	0.310666	0.185819	0.0974549	0.0552015	0.0408495	0.0356587	0.0308422	0.0209917	0.0121479
-0.767	-0.408558	-0.659792	-0.157324	-0.630515	-0.93283	-0.3282	0.207009	0.173715	0.240303		0.874841	0.896031	0.914139	0.936341	0.961091	0.987914	1	0.991793	0.976229	0.960811	0.943864	0.925087	0.911842	0.897437	0.885232	0.87755	0.866009	0.84855	0.830905	0.820024	0.819642	0.810535	0.797092	0.780987	0.76044	0.7248	0.675449	0.627636	0.559551	0.45569	0.322818	0.194881	0.10601	0.0641472	0.0486406	0.0414826	0.0361737	0.0248553	0.0154026
-0.733667	-0.407482	-0.660603	-0.15436	-0.641906	-0.941464	-0.342349	0.203396	0.169607	0.237186		0.856593	0.87827	0.896253	0.916484	0.93822	0.967248	0.991793	1	0.993248	0.977147	0.956137	0.935558	0.922167	0.907687	0.894567	0.886907	0.877314	0.860965	0.842682	0.830491	0.829885	0.822658	0.811158	0.797412	0.779288	0.745174	0.696399	0.650089	0.585635	0.483482	0.348231	0.215708	0.122579	0.0775426	0.0590999	0.0496101	0.0434751	0.0314166	0.0211814
-0.700333	-0.401659	-0.65485	-0.148469	-0.652899	-0.949251	-0.356546	0.208718	0.176893	0.240542		0.84271	0.864022	0.884077	0.906628	0.927662	0.952385	0.976229	0.993248	1	0.992294	0.972264	0.950064	0.935554	0.920573	0.905794	0.89573	0.885577	0.869432	0.851003	0.837678	0.835743	0.828988	0.817428	0.804375	0.78777	0.756445	0.711698	0.66922	0.606982	0.503702	0.363614	0.223047	0.123113	0.0736062	0.0527724	0.0421953	0.0359368	0.0241689	0.0133171
-0.667	-0.406154	-0.660719	-0.151589	-0.663696	-0.958716	-0.368676	0.215933	0.185615	0.246251		0.835603	0.857224	0.87876	0.902856	0.923067	0.942851	0.960811	0.977147	0.992294	1	0.991342	0.972064	0.954869	0.938314	0.922437	0.908692	0.895035	0.878429	0.861387	0.848108	0.843679	0.834234	0.819814	0.80445	0.786993	0.757043	0.714132	0.671725	0.6084	0.503423	0.363095	0.221719	0.121227	0.0714128	0.0508921	0.0406024	0.0342729	0.0228553	0.0116449
-0.633667	-0.438559	-0.693306	-0.183813	-0.680851	-0.975385	-0.386318	0.218574	0.186651	0.250498		0.828597	0.850572	0.87236	0.895395	0.913034	0.929524	0.943864	0.956137	0.972264	0.991342	1	0.992116	0.975368	0.955716	0.937459	0.919825	0.900233	0.8803	0.863989	0.85181	0.845844	0.833134	0.815518	0.797998	0.77927	0.750436	0.707988	0.662536	0.595633	0.488301	0.348641	0.210328	0.114387	0.0690627	0.0525158	0.0452627	0.0407301	0.031063	0.0210914
-0.600333	-0.4719	-0.728175	-0.215625	-0.705796	-1.00127	-0.410319	0.218242	0.185325	0.251158		0.818925	0.841318	0.86399	0.886507	0.900997	0.913383	0.925087	0.935558	0.950064	0.972064	0.992116	1	0.992192	0.97316	0.95182	0.930326	0.906193	0.883041	0.866848	0.855665	0.848113	0.83167	0.811383	0.792301	0.771776	0.742595	0.700572	0.653969	0.586161	0.47945	0.343787	0.211029	0.11978	0.0781012	0.0648698	0.060725	0.0583074	0.0513033	0.0440539
-0.567	-0.489234	-0.746496	-0.231972	-0.722583	-1.0182	-0.426966	0.218908	0.184162	0.253654		0.810954	0.834109	0.857796	0.880905	0.893634	0.902599	0.911842	0.922167	0.935554	0.954869	0.975368	0.992192	1	0.991879	0.972576	0.947491	0.919841	0.896073	0.879359	0.866681	0.856275	0.836725	0.815342	0.795732	0.774707	0.745362	0.705029	0.660803	0.596402	0.49346	0.362151	0.231705	0.140513	0.0978661	0.0844786	0.0811995	0.0795499	0.0748173	0.0707146
-0.533667	-0.473627	-0.73052	-0.216733	-0.721682	-1.01782	-0.425548	0.224463	0.186944	0.261981		0.802769	0.826605	0.85023	0.872524	0.883054	0.889581	0.897437	0.907687	0.920573	0.938314	0.955716	0.97316	0.991879	1	0.991566	0.967684	0.937469	0.914426	0.898464	0.884517	0.871071	0.848572	0.825927	0.805678	0.785639	0.757159	0.717385	0.673389	0.610308	0.508935	0.379453	0.250091	0.159814	0.117006	0.103186	0.0999034	0.0982104	0.0946802	0.0920598
-0.500333	-0.451283	-0.707529	-0.195036	-0.716303	-1.0156	-0.417002	0.227299	0.183474	0.271125		0.799238	0.822762	0.84552	0.866247	0.874468	0.878807	0.885232	0.894567	0.905794	0.922437	0.937459	0.95182	0.972576	0.991566	1	0.989167	0.962811	0.939085	0.921688	0.908098	0.894555	0.87104	0.8471	0.825188	0.804939	0.77603	0.734584	0.688253	0.62241	0.517277	0.384435	0.254013	0.165995	0.125773	0.113381	0.110788	0.109129	0.10562	0.103324
-0.467	-0.435353	-0.69083	-0.179877	-0.703704	-1.00624	-0.401169	0.229326	0.182411	0.276242		0.795462	0.817128	0.838251	0.857777	0.866065	0.871003	0.87755	0.886907	0.89573	0.908692	0.919825	0.930326	0.947491	0.967684	0.989167	1	0.989059	0.96785	0.946686	0.932734	0.921753	0.900514	0.876505	0.853194	0.832578	0.802247	0.757623	0.707362	0.635146	0.520774	0.378546	0.243594	0.156509	0.119369	0.109101	0.107288	0.106004	0.10135	0.0991266
-0.433667	-0.423382	-0.675977	-0.170787	-0.698907	-1.00154	-0.39627	0.238152	0.198006	0.278298		0.780889	0.802183	0.822602	0.842449	0.851843	0.858476	0.866009	0.877314	0.885577	0.895035	0.900233	0.906193	0.919841	0.937469	0.962811	0.989059	1	0.991283	0.972023	0.956418	0.945855	0.926774	0.901942	0.876591	0.856387	0.826954	0.782927	0.733373	0.660241	0.54239	0.395367	0.25645	0.166564	0.127429	0.115208	0.11131	0.108872	0.102069	0.0992745
-0.400333	-0.406526	-0.654707	-0.158345	-0.702282	-1.0029	-0.401665	0.247288	0.210235	0.284341		0.761994	0.783525	0.803305	0.822557	0.831929	0.839814	0.84855	0.860965	0.869432	0.878429	0.8803	0.883041	0.896073	0.914426	0.939085	0.96785	0.991283	1	0.992075	0.977458	0.963445	0.942331	0.916059	0.889711	0.869942	0.841771	0.799552	0.752021	0.680323	0.561401	0.411574	0.26926	0.175911	0.132854	0.116954	0.109802	0.105525	0.0975684	0.0950821
-0.367	-0.403234	-0.648408	-0.15806	-0.731552	-1.03086	-0.432247	0.254167	0.214736	0.293599		0.751347	0.772594	0.791789	0.809326	0.816654	0.823147	0.830905	0.842682	0.851003	0.861387	0.863989	0.866848	0.879359	0.898464	0.921688	0.946686	0.972023	0.992075	1	0.993757	0.978865	0.953654	0.924412	0.897635	0.877318	0.848906	0.807451	0.761175	0.690138	0.569794	0.418053	0.27366	0.177892	0.131749	0.112886	0.103163	0.0973282	0.089365	0.0871056
-0.333667	-0.393078	-0.641194	-0.144961	-0.775406	-1.07893	-0.471878	0.263383	0.218613	0.308152		0.747187	0.768589	0.787341	0.803541	0.808765	0.813509	0.820024	0.830491	0.837678	0.848108	0.85181	0.855665	0.866681	0.884517	0.908098	0.932734	0.956418	0.977458	0.993757	1	0.992778	0.969042	0.939162	0.912144	0.889002	0.8562	0.811552	0.764805	0.693029	0.569504	0.414941	0.269362	0.172545	0.125431	0.105745	0.0954	0.089383	0.0817732	0.0798131
-0.300333	-0.391477	-0.644745	-0.138209	-0.811276	-1.11949	-0.503062	0.280785	0.234718	0.326852		0.744118	0.76681	0.785052	0.80061	0.805164	0.811275	0.819642	0.829885	0.835743	0.843679	0.845844	0.848113	0.856275	0.871071	0.894555	0.921753	0.945855	0.963445	0.978865	0.992778	1	0.989273	0.965422	0.939592	0.913998	0.876499	0.827811	0.779858	0.707361	0.580408	0.418156	0.265425	0.164467	0.115939	0.0957555	0.08544	0.0803958	0.0729409	0.0701921
-0.267	-0.388552	-0.647992	-0.129112	-0.827136	-1.13993	-0.514337	0.293164	0.247825	0.338504		0.735541	0.758986	0.775589	0.78872	0.791249	0.798724	0.810535	0.822658	0.828988	0.834234	0.833134	0.83167	0.836725	0.848572	0.87104	0.900514	0.926774	0.942331	0.953654	0.969042	0.989273	1	0.99077	0.970806	0.944418	0.903611	0.853728	0.806886	0.735707	0.605888	0.431729	0.265808	0.15715	0.105604	0.0840663	0.0734789	0.0701091	0.0629084	0.0587008
-0.233667	-0.354047	-0.617005	-0.0910877	-0.818392	-1.1328	-0.503987	0.298294	0.251595	0.344993		0.728025	0.749295	0.763127	0.772364	0.773334	0.782257	0.797092	0.811158	0.817428	0.819814	0.815518	0.811383	0.815342	0.825927	0.8471	0.876505	0.901942	0.916059	0.924412	0.939162	0.965422	0.99077	1	0.99202	0.968753	0.92569	0.87416	0.826613	0.753284	0.616161	0.428644	0.251441	0.137127	0.0839033	0.0619125	0.0516635	0.0494847	0.0422938	0.0374604
-0.200333	-0.34321	-0.606222	-0.0801975	-0.847422	-1.16078	-0.534066	0.306559	0.259324	0.353794		0.716566	0.735179	0.745733	0.750525	0.750355	0.761927	0.780987	0.797412	0.804375	0.80445	0.797998	0.792301	0.795732	0.805678	0.825188	0.853194	0.876591	0.889711	0.897635	0.912144	0.939592	0.970806	0.99202	1	0.989405	0.953294	0.903724	0.854073	0.775339	0.626475	0.419456	0.225914	0.105051	0.0515731	0.0307816	0.0217632	0.0209937	0.0143869	0.00897636
-0.167	-0.329281	-0.592744	-0.0658176	-0.876875	-1.18993	-0.563824	0.329983	0.287054	0.372912		0.692653	0.7098	0.718173	0.720519	0.720924	0.736561	0.76044	0.779288	0.78777	0.786993	0.77927	0.771776	0.774707	0.785639	0.804939	0.832578	0.856387	0.869942	0.877318	0.889002	0.913998	0.944418	0.968753	0.989405	1	0.98439	0.944678	0.893081	0.80801	0.647204	0.418886	0.205668	0.0780927	0.0260222	0.00782624	0.000302899	0.00023795	-0.006338	-0.0124237
-0.133667	-0.316565	-0.580718	-0.0524125	-0.89541	-1.20669	-0.584134	0.352203	0.312838	0.391569		0.646973	0.664555	0.673684	0.678103	0.680917	0.698964	0.7248	0.745174	0.756445	0.757043	0.750436	0.742595	0.745362	0.757159	0.77603	0.802247	0.826954	0.841771	0.848906	0.8562	0.876499	0.903611	0.92569	0.953294	0.98439	1	0.984404	0.940486	0.853494	0.684349	0.43489	0.193807	0.0502184	-0.00684404	-0.0249292	-0.0310263	-0.0302905	-0.0357426	-0.0407289
-0.100333	-0.295139	-0.558528	-0.0317496	-0.891304	-1.20095	-0.581663	0.360195	0.32372	0.39667		0.591787	0.611542	0.623641	0.632952	0.637285	0.652842	0.675449	0.696399	0.711698	0.714132	0.707988	0.700572	0.705029	0.717385	0.734584	0.757623	0.782927	0.799552	0.807451	0.811552	0.827811	0.853728	0.87416	0.903724	0.944678	0.984404	1	0.980586	0.907951	0.744602	0.48478	0.215318	0.0448051	-0.029739	-0.056115	-0.0647233	-0.0639425	-0.0676729	-0.0709109
-0.067	-0.256811	-0.519216	0.00559446	-0.840515	-1.14956	-0.531465	0.363904	0.328858	0.398951		0.538804	0.563365	0.579671	0.595042	0.599121	0.609429	0.627636	0.650089	0.66922	0.671725	0.662536	0.653969	0.660803	0.673389	0.688253	0.707362	0.733373	0.752021	0.761175	0.764805	0.779858	0.806886	0.826613	0.854073	0.893081	0.940486	0.980586	1	0.967706	0.838571	0.592889	0.307665	0.107692	0.00615252	-0.0384355	-0.0570915	-0.0598372	-0.0645674	-0.0687945
-0.0336667	-0.221444	-0.485635	0.0427481	-0.778963	-1.09136	-0.466569	0.389656	0.344676	0.434636		0.461373	0.492658	0.513266	0.533996	0.536006	0.541745	0.559551	0.585635	0.606982	0.6084	0.595633	0.586161	0.596402	0.610308	0.62241	0.635146	0.660241	0.680323	0.690138	0.693029	0.707361	0.735707	0.753284	0.775339	0.80801	0.853494	0.907951	0.967706	1	0.94451	0.754405	0.484205	0.269323	0.143879	0.078053	0.0442383	0.0338986	0.0245305	0.0152447
-0.000333333	-0.148137	-0.413456	0.117182	-0.674698	-0.986252	-0.363143	0.470604	0.389272	0.551935		0.347837	0.38559	0.410836	0.437538	0.43788	0.438795	0.45569	0.483482	0.503702	0.503423	0.488301	0.47945	0.49346	0.508935	0.517277	0.520774	0.54239	0.561401	0.569794	0.569504	0.580408	0.605888	0.616161	0.626475	0.647204	0.684349	0.744602	0.838571	0.94451	1	0.921895	0.715931	0.510818	0.369346	0.283519	0.233641	0.212933	0.196205	0.178217
0.033	0.0573961	-0.205859	0.320651	-0.513504	-0.817171	-0.209837	0.631459	0.508408	0.754511		0.217289	0.25758	0.286105	0.317169	0.316248	0.310666	0.322818	0.348231	0.363614	0.363095	0.348641	0.343787	0.362151	0.379453	0.384435	0.378546	0.395367	0.411574	0.418053	0.414941	0.418156	0.431729	0.428644	0.419456	0.418886	0.43489	0.48478	0.592889	0.754405	0.921895	1	0.923702	0.774676	0.640621	0.546388	0.486791	0.456356	0.431509	0.404691
0.0663333	0.434534	0.178126	0.690942	-0.346728	-0.631406	-0.0620494	0.849363	0.706426	0.992301		0.111865	0.147302	0.172653	0.198954	0.195014	0.185819	0.194881	0.215708	0.223047	0.221719	0.210328	0.211029	0.231705	0.250091	0.254013	0.243594	0.25645	0.26926	0.27366	0.269362	0.265425	0.265808	0.251441	0.225914	0.205668	0.193807	0.215318	0.307665	0.484205	0.715931	0.923702	1	0.952519	0.865557	0.788575	0.733635	0.700342	0.670961	0.639613
0.0996667	1.07951	0.807129	1.3519	-0.201371	-0.482118	0.0793758	1.08532	0.953385	1.21726		0.0521608	0.0801685	0.0992039	0.115995	0.107738	0.0974549	0.10601	0.122579	0.123113	0.121227	0.114387	0.11978	0.140513	0.159814	0.165995	0.156509	0.166564	0.175911	0.177892	0.172545	0.164467	0.15715	0.137127	0.105051	0.0780927	0.0502184	0.0448051	0.107692	0.269323	0.510818	0.774676	0.952519	1	0.974829	0.930789	0.890776	0.861487	0.833307	0.802994
0.133	1.78039	1.46749	2.09329	-0.265828	-0.575592	0.0439353	1.29513	1.18014	1.41013		0.0325772	0.0547314	0.0682929	0.0768494	0.0651658	0.0552015	0.0641472	0.0775426	0.0736062	0.0714128	0.0690627	0.0781012	0.0978661	0.117006	0.125773	0.119369	0.127429	0.132854	0.131749	0.125431	0.115939	0.105604	0.0839033	0.0515731	0.0260222	-0.00684404	-0.029739	0.00615252	0.143879	0.369346	0.640621	0.865557	0.974829	1	0.98776	0.964537	0.941864	0.917038	0.889781
0.166333	2.28065	1.93232	2.62897	-0.518236	-0.863141	-0.173331	1.42923	1.31825	1.54021		0.0303445	0.0496659	0.0603855	0.064682	0.0510868	0.0408495	0.0486406	0.0590999	0.0527724	0.0508921	0.0525158	0.0648698	0.0844786	0.103186	0.113381	0.109101	0.115208	0.116954	0.112886	0.105745	0.0957555	0.0840663	0.0619125	0.0307816	0.00782624	-0.0249292	-0.056115	-0.0384355	0.078053	0.283519	0.546388	0.788575	0.930789	0.98776	1	0.992864	0.978595	0.958792	0.935443
0.199667	2.52389	2.16005	2.88772	-0.791305	-1.15992	-0.422692	1.496	1.3807	1.61131		0.0289009	0.0476117	0.0576345	0.0609049	0.0466267	0.0356587	0.0414826	0.0496101	0.0421953	0.0406024	0.0452627	0.060725	0.0811995	0.0999034	0.110788	0.107288	0.11131	0.109802	0.103163	0.0954	0.08544	0.0734789	0.0516635	0.0217632	0.000302899	-0.0310263	-0.0647233	-0.0570915	0.0442383	0.233641	0.486791	0.733635	0.890776	0.964537	0.992864	1	0.995068	0.981762	0.962729
0.233	2.57013	2.20387	2.93638	-0.981748	-1.35874	-0.604755	1.515	1.39573	1.63427		0.0278406	0.0467413	0.0559847	0.057892	0.0422063	0.0308422	0.0361737	0.0434751	0.0359368	0.0342729	0.0407301	0.0583074	0.0795499	0.0982104	0.109129	0.106004	0.108872	0.105525	0.0973282	0.089383	0.0803958	0.0701091	0.0494847	0.0209937	0.00023795	-0.0302905	-0.0639425	-0.0598372	0.0338986	0.212933	0.456356	0.700342	0.861487	0.941864	0.978595	0.995068	1	0.994709	0.981378
0.266333	2.52432	2.16182	2.88682	-1.09399	-1.47523	-0.712748	1.50477	1.38619	1.62335		0.0180065	0.0379293	0.0478868	0.0503918	0.0338006	0.0209917	0.0248553	0.0314166	0.0241689	0.0228553	0.031063	0.0513033	0.0748173	0.0946802	0.10562	0.10135	0.102069	0.0975684	0.089365	0.0817732	0.0729409	0.0629084	0.0422938	0.0143869	-0.006338	-0.0357426	-0.0676729	-0.0645674	0.0245305	0.196205	0.431509	0.670961	0.833307	0.917038	0.958792	0.981762	0.994709	1	0.994515
0.299667	2.47733	2.11807	2.8366	-1.21332	-1.60384	-0.8228	1.46765	1.35741	1.57788		0.00729752	0.0282854	0.038932	0.0423215	0.0255456	0.0121479	0.0154026	0.0211814	0.0133171	0.0116449	0.0210914	0.0440539	0.0707146	0.0920598	0.103324	0.0991266	0.0992745	0.0950821	0.0871056	0.0798131	0.0701921	0.0587008	0.0374604	0.00897636	-0.0124237	-0.0407289	-0.0709109	-0.0687945	0.0152447	0.178217	0.404691	0.639613	0.802994	0.889781	0.935443	0.962729	0.981378	0.994515	1
0.333	2.40397	2.04388	2.76405	-1.42434	-1.82128	-1.0274	1.41802	1.31976	1.51627		0.00403073	0.0247359	0.0348106	0.0368503	0.0186546	0.00491559	0.00903489	0.0156484	0.00802115	0.00687192	0.0176864	0.0425039	0.0711858	0.0939791	0.105922	0.102454	0.103059	0.0999186	0.0925901	0.0854992	0.0754988	0.064017	0.0441004	0.0171302	-0.00310026	-0.0303492	-0.0606114	-0.0611939	0.0176627	0.171183	0.386527	0.614543	0.777615	0.867013	0.915769	0.945564	0.967285	0.984747	0.996467
0.366333	2.30933	1.94426	2.67439	-1.55672	-1.95887	-1.15457	1.37973	1.29339	1.46607		-0.00306029	0.0180455	0.0289691	0.0319323	0.0142223	0.00110683	0.00651318	0.0134589	0.00555379	0.0050765	0.0183508	0.046036	0.076031	0.0984417	0.109353	0.105167	0.104958	0.102316	0.0958166	0.0891921	0.0787801	0.0665111	0.046785	0.0203836	0.000701617	-0.0244663	-0.0534231	-0.0565912	0.0161345	0.159661	0.364364	0.585496	0.747204	0.838013	0.889312	0.921688	0.946441	0.968367	0.986344
0.399667	2.19003	1.8184	2.56166	-1.66866	-2.08123	-1.25609	1.33291	1.2606	1.40521		-0.00675858	0.0151481	0.0276982	0.0327057	0.0157428	0.00146352	0.0049471	0.01019	0.00170852	0.00210613	0.0173027	0.0468781	0.0784602	0.101653	0.112516	0.10733	0.105357	0.102067	0.0954222	0.0882504	0.0772857	0.0649398	0.0457162	0.0201971	0.00159236	-0.0202283	-0.0460937	-0.0504849	0.0165488	0.151964	0.346612	0.559239	0.71803	0.809338	0.862788	0.897469	0.924655	0.950535	0.973306
0.433	2.1187	1.74827	2.48912	-1.73926	-2.16497	-1.31354	1.27637	1.20851	1.34424		-0.0157373	0.00637445	0.0188331	0.0236089	0.00628768	-0.00811593	-0.00447589	0.000244221	-0.00882564	-0.00845831	0.00755072	0.038657	0.0725412	0.0977802	0.109266	0.103307	0.100106	0.0970428	0.0912885	0.0853527	0.0749428	0.0630627	0.0448231	0.0198704	0.000863089	-0.0202567	-0.0440749	-0.0476914	0.0167778	0.146	0.333359	0.540494	0.696186	0.785887	0.838789	0.873893	0.902593	0.931608	0.958905
0.466333	2.0364	1.66904	2.40377	-1.78597	-2.21765	-1.35429	1.21154	1.1494	1.27367		-0.0241219	-0.00241896	0.00958297	0.0140191	-0.0031842	-0.0171215	-0.0123347	-0.00708778	-0.0167899	-0.0178844	-0.00274478	0.0287788	0.0639532	0.0896365	0.101153	0.0955172	0.0920551	0.0888057	0.0828184	0.0777737	0.0682735	0.0576714	0.0410416	0.0169042	-0.00329082	-0.0253574	-0.0484705	-0.050514	0.0141273	0.140923	0.323305	0.525493	0.677629	0.76517	0.81698	0.851616	0.880892	0.911654	0.942495
0.499667	1.93857	1.5734	2.30373	-1.82305	-2.26955	-1.37655	1.15099	1.08965	1.21234		-0.0253604	-0.00317742	0.00905938	0.0141063	-0.00279158	-0.0168834	-0.0120682	-0.00660677	-0.016687	-0.0189924	-0.00545241	0.0256989	0.0616637	0.0873334	0.0991425	0.0955437	0.0947222	0.0935068	0.0883099	0.0842963	0.0754112	0.0653199	0.0499788	0.0267478	0.00582345	-0.0179321	-0.0412609	-0.0414581	0.0233746	0.145247	0.31917	0.514047	0.661739	0.746786	0.797317	0.831308	0.860598	0.891985	0.925599
0.533	1.85125	1.48327	2.21923	-1.79055	-2.25174	-1.32937	1.09807	1.04279	1.15336		-0.0388993	-0.0154199	-0.00313106	0.00181607	-0.0161358	-0.0313373	-0.0270692	-0.0224433	-0.0333113	-0.0363782	-0.0244005	0.00568298	0.0424399	0.0688515	0.0809468	0.0777765	0.0788401	0.0807172	0.0773345	0.0741355	0.0653094	0.0560772	0.0420701	0.0202206	-0.00051232	-0.0244079	-0.0456133	-0.041291	0.0277139	0.150065	0.319946	0.508326	0.650537	0.73123	0.778639	0.810452	0.83894	0.870812	0.906228
0.566333	1.804	1.43321	2.17479	-1.72738	-2.19471	-1.26006	1.06183	1.01235	1.11131		-0.039227	-0.0139007	-0.00124965	0.0036882	-0.0160189	-0.0332078	-0.0300284	-0.0259505	-0.0375475	-0.041886	-0.0325935	-0.00451077	0.0324856	0.059796	0.0731978	0.0719406	0.0759996	0.0806505	0.07871	0.0770361	0.0699024	0.0631309	0.0512711	0.0309392	0.0103286	-0.0142651	-0.0342226	-0.0264793	0.0444581	0.164549	0.327931	0.508001	0.643662	0.719795	0.76411	0.793716	0.821043	0.852392	0.887922
0.599667	1.74912	1.38019	2.11805	-1.62886	-2.08659	-1.17114	1.02679	0.977903	1.07568		-0.0501882	-0.0230723	-0.01018	-0.0053174	-0.0267824	-0.0456578	-0.0426532	-0.0379124	-0.0490458	-0.0539403	-0.0470729	-0.0214886	0.0149289	0.0425166	0.0562935	0.0555281	0.0620043	0.0696687	0.0692471	0.068313	0.0622895	0.0583579	0.0483824	0.0293191	0.00851454	-0.0161939	-0.0334411	-0.0200038	0.0564279	0.18011	0.341767	0.514969	0.642909	0.712507	0.752159	0.778817	0.804369	0.834568	0.869068
0.633	1.69137	1.31916	2.06357	-1.62755	-2.0762	-1.1789	0.999533	0.949913	1.04915		-0.065049	-0.0361007	-0.0226406	-0.0164693	-0.0376048	-0.056267	-0.0525063	-0.0472555	-0.0584247	-0.0645191	-0.0606102	-0.0377765	-0.00268604	0.0238673	0.0370486	0.0369525	0.0464397	0.0572584	0.0578719	0.0567545	0.0514696	0.0497229	0.0409824	0.0227369	0.00204189	-0.022119	-0.0361071	-0.0152968	0.0694795	0.200234	0.36266	0.529724	0.649698	0.712369	0.746508	0.768936	0.791213	0.81861	0.850482
0.666333	1.6154	1.23113	1.99966	-1.63954	-2.08577	-1.19331	0.964199	0.91532	1.01308		-0.076585	-0.0450427	-0.0304181	-0.0221407	-0.0424964	-0.0607263	-0.0571047	-0.0527824	-0.0648738	-0.0718205	-0.0695712	-0.0487335	-0.0151484	0.0101629	0.0227225	0.0230014	0.0346874	0.0481046	0.050514	0.0502652	0.0461382	0.0452875	0.0358072	0.0167073	-0.00492044	-0.029866	-0.0420793	-0.0155061	0.0762903	0.212847	0.376083	0.538428	0.651928	0.70884	0.73825	0.75666	0.775483	0.799729	0.828992
0.699667	1.52635	1.13313	1.91958	-1.65163	-2.10303	-1.20023	0.941854	0.894721	0.988988		-0.0855499	-0.0534893	-0.0387954	-0.0299689	-0.0495434	-0.0669998	-0.0633154	-0.0596349	-0.0718315	-0.0790301	-0.0780688	-0.0595195	-0.0282407	-0.00392479	0.00817184	0.00810841	0.0207973	0.0367023	0.0417731	0.042434	0.0389541	0.0388225	0.0288345	0.0102049	-0.0107992	-0.0353318	-0.0462385	-0.0165569	0.0785837	0.217108	0.37804	0.535826	0.645566	0.699371	0.725952	0.741839	0.758137	0.78006	0.805907
0.733	1.43483	1.03618	1.83347	-1.65957	-2.11736	-1.20179	0.910015	0.863545	0.956486		-0.0943879	-0.0610103	-0.0457895	-0.0356196	-0.0538802	-0.0697651	-0.0650148	-0.0615218	-0.0737888	-0.081635	-0.0822061	-0.0663993	-0.0371861	-0.013394	-0.00168528	-0.00236155	0.0107182	0.028352	0.0347621	0.0357509	0.0339966	0.0360257	0.0261843	0.00785573	-0.0125374	-0.0364943	-0.0463925	-0.0139854	0.0846557	0.225921	0.384622	0.537025	0.641918	0.692037	0.715505	0.728752	0.74269	0.762318	0.78484
0.766333	1.29997	0.899481	1.70045	-1.67868	-2.13558	-1.22178	0.871523	0.82399	0.919055		-0.110428	-0.0774689	-0.0625668	-0.0524666	-0.0702588	-0.0852027	-0.0788213	-0.0732097	-0.0838419	-0.0922639	-0.0953312	-0.0821084	-0.0544172	-0.0311548	-0.0199506	-0.0204778	-0.00536281	0.0142607	0.0217893	0.0229735	0.0226383	0.0273286	0.0183683	0.000914319	-0.0186897	-0.0420697	-0.0501103	-0.0137592	0.0897903	0.234247	0.391421	0.53919	0.639642	0.685807	0.705128	0.714606	0.725847	0.7434	0.763047
0.799667	1.20761	0.800522	1.6147	-1.75792	-2.21774	-1.29811	0.837863	0.780349	0.895378		-0.120124	-0.0877597	-0.0732082	-0.0631319	-0.080537	-0.0955669	-0.0894428	-0.0836195	-0.0930104	-0.100656	-0.104943	-0.0939078	-0.0678992	-0.0449955	-0.033596	-0.0339008	-0.0180667	0.00240314	0.0105584	0.0119754	0.0126606	0.0197481	0.0119327	-0.00486664	-0.0249232	-0.0489494	-0.0557394	-0.0162711	0.0904385	0.237442	0.39437	0.537526	0.631669	0.672107	0.686725	0.692883	0.701884	0.717817	0.734977
0.833	1.10939	0.69918	1.51961	-1.82899	-2.29754	-1.36045	0.811454	0.744511	0.878396		-0.125135	-0.0940474	-0.0803183	-0.071014	-0.0883929	-0.103744	-0.0980051	-0.0914024	-0.0995189	-0.106145	-0.11131	-0.101599	-0.0766717	-0.0543086	-0.0432447	-0.0432677	-0.0264425	-0.00492183	0.00363922	0.00486359	0.00499978	0.012169	0.00456356	-0.0128943	-0.0343925	-0.0601952	-0.0661659	-0.0228673	0.0877769	0.237051	0.395461	0.537391	0.627111	0.662519	0.672293	0.674568	0.681008	0.694713	0.709425
0.866333	1.07213	0.666612	1.47766	-1.76457	-2.2287	-1.30044	0.794537	0.722136	0.866939		-0.125	-0.0931369	-0.0792476	-0.0694002	-0.0868681	-0.103176	-0.0988268	-0.0928053	-0.100262	-0.105515	-0.111444	-0.103498	-0.079151	-0.0565601	-0.0450936	-0.0443631	-0.0261727	-0.00234599	0.00746861	0.00872941	0.00772936	0.013412	0.00463377	-0.0139014	-0.0366425	-0.0643202	-0.0707265	-0.0253007	0.0868555	0.234774	0.390914	0.528749	0.612971	0.643246	0.648849	0.647652	0.651738	0.66358	0.677563
0.899667	0.999433	0.599611	1.39925	-1.72988	-2.19504	-1.26472	0.792966	0.718361	0.867571		-0.112692	-0.0790308	-0.0648462	-0.0550818	-0.0737055	-0.0906949	-0.0863768	-0.0799717	-0.0869438	-0.0922945	-0.0994232	-0.0928685	-0.0679718	-0.0446806	-0.0329219	-0.0319061	-0.013327	0.0112646	0.0208304	0.0214511	0.0206992	0.0272392	0.0190711	0.000404857	-0.0230429	-0.0517733	-0.0575094	-0.0096059	0.103252	0.246253	0.391698	0.517593	0.593126	0.618415	0.621139	0.617944	0.620675	0.631546	0.645066
0.933	0.921131	0.533005	1.30926	-1.68288	-2.15467	-1.2111	0.759233	0.682756	0.835709		-0.117369	-0.082525	-0.0694505	-0.0611492	-0.0805827	-0.0955735	-0.0884553	-0.0812085	-0.0890188	-0.096494	-0.106302	-0.10225	-0.0782076	-0.054952	-0.043399	-0.0414882	-0.020321	0.00692677	0.0173902	0.0177097	0.0176839	0.02654	0.020492	0.00418812	-0.0169059	-0.0437329	-0.0481275	0.00115609	0.114493	0.254003	0.391229	0.507583	0.57598	0.596948	0.596218	0.589978	0.589646	0.597683	0.60922
0.966333	0.824161	0.440516	1.20781	-1.70834	-2.18909	-1.2276	0.733339	0.660755	0.805922		-0.113373	-0.078741	-0.0671508	-0.0609364	-0.0813267	-0.0949316	-0.0856423	-0.0774139	-0.0858402	-0.0952067	-0.107757	-0.105604	-0.081389	-0.0571309	-0.0461524	-0.0453021	-0.0234908	0.00608279	0.0183636	0.0184822	0.0182074	0.0275166	0.0227856	0.0086659	-0.0108726	-0.0373368	-0.0417832	0.00693456	0.119124	0.258191	0.394881	0.508328	0.57155	0.587834	0.583491	0.574702	0.571393	0.576118	0.58395
0.999667	0.752184	0.368017	1.13635	-1.74184	-2.22957	-1.25411	0.717133	0.645757	0.788509		-0.117447	-0.0822805	-0.0704156	-0.0635738	-0.0832888	-0.0960482	-0.0857276	-0.0768531	-0.0848949	-0.0943061	-0.107815	-0.106427	-0.0819281	-0.0567898	-0.0467393	-0.0488107	-0.029651	-0.000888835	0.0114401	0.0104927	0.00827665	0.0149033	0.00875932	-0.00485428	-0.0229165	-0.0482929	-0.0528897	-0.00532592	0.10681	0.249936	0.394084	0.512705	0.576092	0.590878	0.585147	0.575485	0.570451	0.572991	0.578117
1.033	0.698521	0.30767	1.08937	-1.79888	-2.297	-1.30075	0.709039	0.640283	0.777795
[truncated: 21 more columns]

## Sheet: fig3defg
Fig 3.d												Fig3.e												Fig3.f						Fig3.g
	area												area											area	slope	neg error size	pos error size		area	slope time change	neg error size	pos error size
t	'V1'	'PM'	'AM'	'A'	'SSt'	'RL'	'SSb'	'AL'	'L'	'RS'		t	'V1'	'PM'	'AM'	'A'	'SSt'	'RL'	'SSb'	'AL'	'L'	'RS'		'global'	0.188452	0.05965	0.05965		'global'	-0.0581958	0.0169748	0.0169748
-0.933667	0.114122	0.069981	0.102096	0.0715797	-0.00830105	0.0285614	0.062784	0.0682196	0.108685	0.126352		-0.933667	0.0667899	0.0447557	0.0902626	0.0754755	-0.00337785	0.0245803	0.0338362	0.0596749	0.0995854	0.107187		'V1'	0.141484	0.054365	0.054365		'V1'	-0.0910954	0.06556	0.06556
-0.900333	0.113801	0.0723228	0.102202	0.0838884	0.00593088	0.0280442	0.0690587	0.0654039	0.115059	0.114632		-0.932533	0.0670208	0.0447765	0.0902958	0.0756033	-0.00324092	0.0246854	0.0340223	0.0597779	0.0997669	0.10734		'PM'	-0.00532611	0.0489691	0.0489691		'PM'	-0.0869948	0.0384014	0.0384014
-0.867	0.112759	0.0733794	0.100879	0.0921261	0.0232482	0.0290146	0.067322	0.068811	0.123223	0.113914		-0.9314	0.0672516	0.0447974	0.0903291	0.075731	-0.00310398	0.0247904	0.0342083	0.0598809	0.0999483	0.107493		'AM'	0.0595905	0.0910005	0.0910005		'AM'	-0.141169	0.104546	0.104546
-0.833667	0.110599	0.0722387	0.0950765	0.099434	0.0308933	0.0302034	0.0556896	0.0824972	0.130359	0.122863		-0.930267	0.0674825	0.0448182	0.0903624	0.0758587	-0.00296705	0.0248955	0.0343944	0.0599839	0.10013	0.107647		'A'	0.110511	0.0440994	0.0440994		'A'	-0.213133	0.117933	0.117933
-0.800333	0.110082	0.0636728	0.0954563	0.0936025	0.0218105	0.0456928	0.0377151	0.0948687	0.134607	0.139934		-0.929133	0.0677133	0.0448391	0.0903957	0.0759865	-0.00283012	0.0250005	0.0345805	0.060087	0.100311	0.1078		'RL'	0.0462582	0.0933053	0.0933053		'RL'	-0.15118	0.099405	0.099405
-0.767	0.108462	0.0481353	0.09657	0.0887008	0.0106745	0.0674006	0.026851	0.0871319	0.135592	0.141904		-0.928	0.0679442	0.0448599	0.090429	0.0761142	-0.00269318	0.0251055	0.0347665	0.06019	0.100493	0.107953		'AL'	0.00532806	0.071915	0.071915		'AL'	-0.28247	0.0824603	0.0824603
-0.733667	0.103521	0.0406004	0.0884668	0.0919432	0.0162945	0.0714023	0.0362677	0.0678616	0.131198	0.133706		-0.926867	0.068175	0.0448808	0.0904623	0.0762419	-0.00255625	0.0252106	0.0349526	0.060293	0.100674	0.108106		'L'	0.137027	0.0674136	0.0674136		'L'	-0.100435	0.0392921	0.0392921
-0.700333	0.0972747	0.0409175	0.0747497	0.105258	0.0219026	0.0581604	0.0595771	0.0550907	0.13094	0.132293		-0.925733	0.0684059	0.0449017	0.0904955	0.0763696	-0.00241932	0.0253156	0.0351387	0.060396	0.100856	0.108259		'SSt'	-0.0934419	0.100531	0.100531		'SSt'	-0.200595	0.100407	0.100407
-0.667	0.0945922	0.0368873	0.0667081	0.11381	0.0190345	0.0494127	0.0800132	0.0593916	0.139615	0.136491		-0.9246	0.0686367	0.0449225	0.0905288	0.0764974	-0.00228238	0.0254207	0.0353247	0.0604991	0.101037	0.108412		'SSb'	0.112942	0.0505251	0.0505251		'SSb'	-0.0993013	0.0680483	0.0680483
-0.633667	0.0965422	0.0350515	0.0773825	0.116177	0.022771	0.0490792	0.0927718	0.0777285	0.14842	0.139272		-0.923467	0.0688676	0.0449434	0.0905621	0.0766251	-0.00214545	0.0255257	0.0355108	0.0606021	0.101218	0.108565		'RS'	0.125585	0.0481606	0.0481606		'RS'	-0.0743033	0.0259082	0.0259082
-0.600333	0.100213	0.0320952	0.0994948	0.114333	0.024692	0.0381687	0.0924806	0.102298	0.155395	0.14304		-0.922333	0.0690984	0.0449642	0.0905954	0.0767528	-0.00200852	0.0256307	0.0356969	0.0607051	0.1014	0.108718
-0.567	0.105383	0.0226637	0.116985	0.115127	0.0104773	0.0297507	0.0866975	0.107414	0.157288	0.148274		-0.9212	0.0693293	0.0449851	0.0906287	0.0768806	-0.00187158	0.0257358	0.0358829	0.0608081	0.101581	0.108871
-0.533667	0.108271	0.0234913	0.114443	0.12298	0.0015397	0.0434139	0.0852135	0.0932687	0.148348	0.155168		-0.920067	0.0695601	0.0450059	0.0906619	0.0770083	-0.00173465	0.0258408	0.036069	0.0609111	0.101763	0.109025
-0.500333	0.114731	0.0361482	0.10732	0.127906	0.0204811	0.0615733	0.0970856	0.0776449	0.136725	0.161437		-0.918933	0.069791	0.0450268	0.0906952	0.077136	-0.00159772	0.0259459	0.036255	0.0610142	0.101944	0.109178
-0.467	0.126169	0.0423541	0.114077	0.128703	0.0408824	0.0666066	0.112286	0.079106	0.131315	0.16478		-0.9178	0.0700218	0.0450476	0.0907285	0.0772638	-0.00146078	0.0260509	0.0364411	0.0611172	0.102126	0.109331
-0.433667	0.14321	0.0468449	0.125802	0.13119	0.0620065	0.0557394	0.11792	0.0968759	0.143208	0.170436		-0.916667	0.0702526	0.0450685	0.0907618	0.0773915	-0.00132385	0.026156	0.0366272	0.0612202	0.102307	0.109484
-0.400333	0.15506	0.0455263	0.127566	0.132028	0.0795428	0.0434882	0.121891	0.103942	0.166038	0.179567		-0.915533	0.0704835	0.0450894	0.0907951	0.0775192	-0.00118691	0.026261	0.0368132	0.0613232	0.102488	0.109637
-0.367	0.161227	0.0363399	0.117936	0.134431	0.0860034	0.0444443	0.12487	0.0994049	0.183332	0.185837		-0.9144	0.0707143	0.0451102	0.0908283	0.077647	-0.00104998	0.026366	0.0369993	0.0614262	0.10267	0.10979
-0.333667	0.175294	0.033063	0.101717	0.132897	0.0941294	0.0625888	0.120719	0.0965073	0.202901	0.181448		-0.913267	0.0709452	0.0451311	0.0908616	0.0777747	-0.000913048	0.0264711	0.0371854	0.0615293	0.102851	0.109943
-0.300333	0.185959	0.0334438	0.0916987	0.130867	0.105418	0.0862364	0.125621	0.104635	0.219909	0.175679		-0.912133	0.071176	0.0451519	0.0908949	0.0779024	-0.000776115	0.0265761	0.0373714	0.0616323	0.103033	0.110096
-0.267	0.197197	0.0393552	0.094698	0.128926	0.111431	0.096369	0.13386	0.116998	0.223823	0.184935		-0.911	0.0714069	0.0451728	0.0909282	0.0780301	-0.000639181	0.0266812	0.0375575	0.0617353	0.103214	0.11025
-0.233667	0.218452	0.0567147	0.0957307	0.136871	0.103778	0.0961069	0.149616	0.123664	0.215497	0.196121		-0.909867	0.0716377	0.0451936	0.0909615	0.0781579	-0.000502248	0.0267862	0.0377436	0.0618383	0.103396	0.110403
-0.200333	0.23757	0.0716384	0.0870306	0.157066	0.102806	0.0900113	0.167005	0.120603	0.207634	0.203801		-0.908733	0.0718686	0.0452145	0.0909948	0.0782856	-0.000365315	0.0268912	0.0379296	0.0619413	0.103577	0.110556
-0.167	0.249433	0.0762385	0.0854073	0.177045	0.119655	0.0989311	0.179078	0.125902	0.218655	0.212532		-0.9076	0.0720994	0.0452354	0.091028	0.0784133	-0.000228381	0.0269963	0.0381157	0.0620444	0.103759	0.110709
-0.133667	0.254072	0.0812816	0.0956002	0.185712	0.130943	0.117399	0.182047	0.143996	0.238203	0.224465		-0.906467	0.0723303	0.0452562	0.0910613	0.0785411	-9.14478e-05	0.0271013	0.0383017	0.0621474	0.10394	0.110862
-0.100333	0.255408	0.0925112	0.117305	0.184342	0.116198	0.126676	0.175018	0.162332	0.253849	0.236697		-0.905333	0.0725611	0.0452771	0.0910946	0.0786688	4.54855e-05	0.0272064	0.0384878	0.0622504	0.104121	0.111015
-0.067	0.256229	0.107347	0.141546	0.178244	0.0895814	0.134197	0.171435	0.179289	0.255186	0.249216		-0.9042	0.072792	0.0452979	0.0911279	0.0787965	0.000182419	0.0273114	0.0386739	0.0623534	0.104303	0.111168
-0.0336667	0.257637	0.1295	0.152847	0.184582	0.0688108	0.148106	0.185109	0.195068	0.245121	0.289414		-0.903067	0.0730228	0.0453188	0.0911612	0.0789243	0.000319352	0.0274165	0.0388599	0.0624564	0.104484	0.111321
-0.000333333	0.274253	0.164627	0.154047	0.200493	0.0629161	0.158514	0.226486	0.212857	0.254437	0.370241		-0.901933	0.0732537	0.0453396	0.0911944	0.079052	0.000456286	0.0275215	0.039046	0.0625595	0.104666	0.111475
0.033	0.328816	0.219771	0.164845	0.214607	0.108144	0.168916	0.326783	0.243931	0.289481	0.480445		-0.9008	0.0734845	0.0453605	0.0912277	0.0791797	0.000593219	0.0276265	0.0392321	0.0626625	0.104847	0.111628
0.0663333	0.44059	0.285879	0.231198	0.239244	0.194455	0.202412	0.484011	0.289538	0.366367	0.622194		-0.899667	0.0737154	0.0453814	0.091261	0.0793075	0.000730153	0.0277316	0.0394181	0.0627655	0.105029	0.111781
0.0996667	0.566452	0.401555	0.305396	0.2979	0.300164	0.274642	0.63917	0.334216	0.504429	0.769219		-0.898533	0.0739462	0.0454022	0.0912943	0.0794352	0.000867086	0.0278366	0.0396042	0.0628685	0.10521	0.111934
0.133	0.677703	0.50344	0.381795	0.357595	0.39687	0.335701	0.770904	0.358426	0.638265	0.893649		-0.8974	0.0741771	0.0454231	0.0913276	0.0795629	0.00100402	0.0279417	0.0397903	0.0629716	0.105391	0.112087
0.166333	0.745764	0.554823	0.44852	0.400014	0.459434	0.35911	0.855967	0.41253	0.722853	0.974963		-0.896267	0.0744079	0.0454439	0.0913609	0.0796906	0.00114095	0.0280467	0.0399763	0.0630746	0.105573	0.11224
0.199667	0.781228	0.572585	0.473283	0.407271	0.482273	0.36333	0.885162	0.461531	0.760205	1.01706		-0.895133	0.0746388	0.0454648	0.0913941	0.0798184	0.00127789	0.0281517	0.0401624	0.0631776	0.105754	0.112393
0.233	0.799572	0.567412	0.485458	0.403666	0.479807	0.363621	0.885832	0.485078	0.768729	1.02861		-0.894	0.0748696	0.0454856	0.0914274	0.0799461	0.00141482	0.0282568	0.0403484	0.0632806	0.105936	0.112546
0.266333	0.803887	0.554586	0.484697	0.385784	0.443601	0.363708	0.867052	0.495445	0.764012	1.02538		-0.892867	0.0751004	0.0455065	0.0914607	0.0800738	0.00155175	0.0283618	0.0405345	0.0633836	0.106117	0.112699
0.299667	0.785832	0.551112	0.485911	0.377467	0.403812	0.358267	0.845389	0.488715	0.733641	1.01433		-0.891733	0.0753313	0.0455274	0.091494	0.0802016	0.00168869	0.0284669	0.0407206	0.0634867	0.106299	0.112853
0.333	0.763256	0.543658	0.485947	0.38911	0.368152	0.350425	0.811488	0.488151	0.710157	0.996009		-0.8906	0.0755621	0.0455482	0.0915273	0.0803293	0.00182562	0.0285719	0.0409066	0.0635897	0.10648	0.113006
0.366333	0.729879	0.525004	0.475484	0.387821	0.351729	0.359881	0.789369	0.478254	0.682758	0.967993		-0.889467	0.075793	0.0455691	0.0915605	0.080457	0.00196255	0.028677	0.0410927	0.0636927	0.106662	0.113159
0.399667	0.69292	0.501761	0.467803	0.376336	0.337421	0.364858	0.759958	0.469985	0.660166	0.944024		-0.888333	0.0760238	0.0455899	0.0915938	0.0805848	0.00209949	0.028782	0.0412788	0.0637957	0.106843	0.113312
0.433	0.660303	0.477771	0.450609	0.369186	0.316381	0.350371	0.726192	0.464767	0.642091	0.905201		-0.8872	0.0762547	0.0456108	0.0916271	0.0807125	0.00223642	0.028887	0.0414648	0.0638987	0.107024	0.113465
0.466333	0.628652	0.460618	0.429467	0.346689	0.285858	0.32961	0.680394	0.447529	0.622607	0.869039		-0.886067	0.0764855	0.0456316	0.0916604	0.0808402	0.00237335	0.0289921	0.0416509	0.0640018	0.107206	0.113618
0.499667	0.58916	0.451784	0.418016	0.327153	0.262021	0.322368	0.643613	0.430647	0.591382	0.846298		-0.884933	0.0767164	0.0456525	0.0916937	0.0809679	0.00251029	0.0290971	0.041837	0.0641048	0.107387	0.113771
0.533	0.553276	0.436166	0.417782	0.292088	0.246624	0.314473	0.622486	0.400804	0.563941	0.812895		-0.8838	0.0769472	0.0456734	0.0917269	0.0810957	0.00264722	0.0292022	0.042023	0.0642078	0.107569	0.113924
0.566333	0.520564	0.413389	0.403059	0.245933	0.254364	0.301098	0.598226	0.376368	0.564032	0.769247		-0.882667	0.0771781	0.0456942	0.0917602	0.0812234	0.00278415	0.0293072	0.0422091	0.0643108	0.10775	0.114078
0.599667	0.489895	0.388054	0.387087	0.225681	0.236338	0.287221	0.575	0.372668	0.562821	0.730883		-0.881533	0.0774089	0.0457151	0.0917935	0.0813511	0.00292109	0.0294122	0.0423951	0.0644138	0.107932	0.114231
0.633	0.468034	0.382564	0.36883	0.191051	0.198058	0.273395	0.555944	0.374025	0.546529	0.708689		-0.8804	0.0776398	0.0457359	0.0918268	0.0814789	0.00305802	0.0295173	0.0425812	0.0645169	0.108113	0.114384
0.666333	0.438635	0.3811	0.36658	0.170364	0.171559	0.255106	0.533031	0.365369	0.51541	0.683476		-0.879267	0.0778706	0.0457568	0.0918601	0.0816066	0.00319495	0.0296223	0.0427673	0.0646199	0.108294	0.114537
0.699667	0.417325	0.383947	0.368124	0.164624	0.179809	0.247122	0.520089	0.350105	0.485872	0.654712		-0.878133	0.0781015	0.0457776	0.0918934	0.0817343	0.00333189	0.0297274	0.0429533	0.0647229	0.108476	0.11469
0.733	0.395274	0.370008	0.365747	0.153252	0.19189	0.235411	0.503415	0.330456	0.470563	0.619496		-0.877	0.0783323	0.0457985	0.0919266	0.0818621	0.00346882	0.0298324	0.0431394	0.0648259	0.108657	0.114843
0.766333	0.37607	0.349098	0.354444	0.139524	0.185233	0.22373	0.484589	0.310867	0.451083	0.588238		-0.875867	0.0785632	0.0458194	0.0919599	0.0819898	0.00360575	0.0299375	0.0433255	0.0649289	0.108839	0.114996
0.799667	0.378274	0.334302	0.339878	0.14015	0.166641	0.20971	0.458483	0.309956	0.443265	0.560063		-0.874733	0.078794	0.0458402	0.0919932	0.0821175	0.00374269	0.0300425	0.0435115	0.065032	0.10902	0.115149
0.833	0.375654	0.314455	0.328707	0.151821	0.148797	0.184405	0.442288	0.300434	0.424376	0.553554		-0.8736	0.0790249	0.0458611	0.0920265	0.0822453	0.00387962	0.0301475	0.0436976	0.065135	0.109202	0.115303
0.866333	0.38502	0.313117	0.303331	0.170426	0.168285	0.175111	0.42119	0.266543	0.4115	0.539948		-0.872467	0.0792557	0.0458819	0.0920598	0.082373	0.00401655	0.0302526	0.0438836	0.065238	0.109383	0.115456
0.899667	0.385333	0.319495	0.303106	0.178255	0.18444	0.189956	0.436525	0.226509	0.401049	0.52989		-0.871333	0.0794865	0.0459028	0.092093	0.0825007	0.00415349	0.0303576	0.0440697	0.065341	0.109565	0.115609
0.933	0.376177	0.327866	0.308223	0.164787	0.188894	0.179946	0.422495	0.20589	0.381401	0.513215		-0.8702	0.0797174	0.0459236	0.0921263	0.0826284	0.00429042	0.0304627	0.0442558	0.0654441	0.109746	0.115762
0.966333	0.3548	0.327276	0.307836	0.155682	0.192573	0.171279	0.41375	0.194003	0.35865	0.506698		-0.869067	0.0799482	0.0459445	0.0921596	0.0827562	0.00442735	0.0305677	0.0444418	0.0655471	0.109927	0.115915
0.999667	0.344764	0.321563	0.290988	0.161203	0.172078	0.174303	0.404878	0.184754	0.353428	0.502844		-0.867933	0.0801791	0.0459653	0.0921929	0.0828839	0.00456429	0.0306727	0.0446279	0.0656501	0.110109	0.116068
1.033	0.325374	0.294693	0.284283	0.180595	0.170498	0.194776	0.384962	0.194697	0.349214	0.498271		-0.8668	0.0804099	0.0459862	0.0922262	0.0830116	0.00470122	0.0307778	0.044814	0.0657531	0.11029	0.116221
												-0.865667	0.0806408	0.0460071	0.0922594	0.0831394	0.00483815	0.0308828	0.045	0.0658561	0.110472	0.116374
												-0.864533	0.0808716	0.0460279	0.0922927	0.0832671	0.00497509	0.0309879	0.0451861	0.0659592	0.110653	0.116527
												-0.8634	0.0811025	0.0460488	0.092326	0.0833948	0.00511202	0.0310929	0.0453722	0.0660622	0.110835	0.116681
												-0.862267	0.0813333	0.0460696	0.0923593	0.0835226	0.00524895	0.031198	0.0455582	0.0661652	0.111016	0.116834
												-0.861133	0.0815642	0.0460905	0.0923926	0.0836503	0.00538589	0.031303	0.0457443	0.0662682	0.111197	0.116987
												-0.86	0.081795	0.0461113	0.0924259	0.083778	0.00552282	0.031408	0.0459303	0.0663712	0.111379	0.11714
												-0.858867	0.0820259	0.0461322	0.0924591	0.0839057	0.00565975	0.0315131	0.0461164	0.0664743	0.11156	0.117293
												-0.857733	0.0822567	0.0461531	0.0924924	0.0840335	0.00579669	0.0316181	0.0463025	0.0665773	0.111742	0.117446
												-0.8566	0.0824876	0.0461739	0.0925257	0.0841612	0.00593362	0.0317232	0.0464885	0.0666803	0.111923	0.117599
												-0.855467	0.0827184	0.0461948	0.092559	0.0842889	0.00607055	0.0318282	0.0466746	0.0667833	0.112105	0.117752
												-0.854333	0.0829493	0.0462156	0.0925923	0.0844167	0.00620749	0.0319332	0.0468607	0.0668863	0.112286	0.117906
												-0.8532	0.0831801	0.0462365	0.0926255	0.0845444	0.00634442	0.0320383	0.0470467	0.0669894	0.112468	0.118059
												-0.852067	0.083411	0.0462573	0.0926588	0.0846721	0.00648135	0.0321433	0.0472328	0.0670924	0.112649	0.118212
												-0.850933	0.0836418	0.0462782	0.0926921	0.0847999	0.00661829	0.0322484	0.0474189	0.0671954	0.11283	0.118365
												-0.8498	0.0838726	0.0462991	0.0927254	0.0849276	0.00675522	0.0323534	0.0476049	0.0672984	0.113012	0.118518
												-0.848667	0.0841035	0.0463199	0.0927587	0.0850553	0.00689216	0.0324585	0.047791	0.0674014	0.113193	0.118671
												-0.847533	0.0843343	0.0463408	0.092792	0.0851831	0.00702909	0.0325635	0.047977	0.0675045	0.113375	0.118824
												-0.8464	0.0845652	0.0463616	0.0928252	0.0853108	0.00716602	0.0326685	0.0481631	0.0676075	0.113556	0.118977
												-0.845267	0.084796	0.0463825	0.0928585	0.0854385	0.00730296	0.0327736	0.0483492	0.0677105	0.113738	0.119131
												-0.844133	0.0850269	0.0464033	0.0928918	0.0855662	0.00743989	0.0328786	0.0485352	0.0678135	0.113919	0.119284
												-0.843	0.0852577	0.0464242	0.0929251	0.085694	0.00757682	0.0329837	0.0487213	0.0679166	0.1141	0.119437
												-0.841867	0.0854886	0.0464451	0.0929584	0.0858217	0.00771376	0.0330887	0.0489074	0.0680196	0.114282	0.11959
												-0.840733	0.0857194	0.0464659	0.0929916	0.0859494	0.00785069	0.0331937	0.0490934	0.0681226	0.114463	0.119743
												-0.8396	0.0859503	0.0464868	0.0930249	0.0860772	0.00798762	0.0332988	0.0492795	0.0682256	0.114645	0.119896
												-0.838467	0.0861811	0.0465076	0.0930582	0.0862049	0.00812456	0.0334038	0.0494656	0.0683286	0.114826	0.120049
												-0.837333	0.086412	0.0465285	0.0930915	0.0863326	0.00826149	0.0335089	0.0496516	0.0684317	0.115008	0.120202
												-0.8362	0.0866428	0.0465493	0.0931248	0.0864604	0.00839842	0.0336139	0.0498377	0.0685347	0.115189	0.120356
												-0.835067	0.0868737	0.0465702	0.093158	0.0865881	0.00853536	0.033719	0.0500237	0.0686377	0.115371	0.120509
												-0.833933	0.0871045	0.0465911	0.0931913	0.0867158	0.00867229	0.033824	0.0502098	0.0687407	0.115552	0.120662
												-0.8328	0.0873354	0.0466119	0.0932246	0.0868436	0.00880922	0.033929	0.0503959	0.0688437	0.115733	0.120815
												-0.831667	0.0875662	0.0466328	0.0932579	0.0869713	0.00894616	0.0340341	0.0505819	0.0689468	0.115915	0.120968
												-0.830533	0.0877971	0.0466536	0.0932912	0.087099	0.00908309	0.0341391	0.050768	0.0690498	0.116096	0.121121
												-0.8294	0.0880279	0.0466745	0.0933245	0.0872267	0.00922002	0.0342442	0.0509541	0.0691528	0.116278	0.121274
												-0.828267	0.0882588	0.0466953	0.0933577	0.0873545	0.00935696	0.0343492	0.0511401	0.0692558	0.116459	0.121427
												-0.827133	0.0884896	0.0467162	0.093391	0.0874822	0.00949389	0.0344542	0.0513262	0.0693588	0.116641	0.12158
												-0.826	0.0887204	0.0467371	0.0934243	0.0876099	0.00963082	0.0345593	0.0515123	0.0694619	0.116822	0.121734
												-0.824867	0.0889513	0.0467579	0.0934576	0.0877377	0.00976776	0.0346643	0.0516983	0.0695649	0.117003	0.121887
												-0.823733	0.0891821	0.0467788	0.0934909	0.0878654	0.00990469	0.0347694	0.0518844	0.0696679	0.117185	0.12204
												-0.8226	0.089413	0.0467996	0.0935241	0.0879931	0.0100416	0.0348744	0.0520704	0.0697709	0.117366	0.122193
												-0.821467	0.0896438	0.0468205	0.0935574	0.0881209	0.0101786	0.0349795	0.0522565	0.0698739	0.117548	0.122346
												-0.820333	0.0898747	0.0468413	0.0935907	0.0882486	0.0103155	0.0350845	0.0524426	0.069977	0.117729	0.122499
												-0.8192	0.0901055	0.0468622	0.093624	0.0883763	0.0104524	0.0351895	0.0526286	0.07008	0.117911	0.122652
												-0.818067	0.0903364	0.046883	0.0936573	0.088504	0.0105894	0.0352946	0.0528147	0.070183	0.118092	0.122805
												-0.816933	0.0905672	0.0469039	0.0936906	0.0886318	0.0107263	0.0353996	0.0530008	0.070286	0.118274	0.122959
												-0.8158	0.0907981	0.0469248	0.0937238	0.0887595	0.0108632	0.0355047	0.0531868	0.0703891	0.118455	0.123112
												-0.814667	0.0910289	0.0469456	0.0937571	0.0888872	0.0110002	0.0356097	0.0533729	0.0704921	0.118636	0.123265
												-0.813533	0.0912598	0.0469665	0.0937904	0.089015	0.0111371	0.0357147	0.053559	0.0705951	0.118818	0.123418
												-0.8124	0.0914906	0.0469873	0.0938237	0.0891427	0.011274	0.0358198	0.053745	0.0706981	0.118999	0.123571
												-0.811267	0.0917215	0.0470082	0.093857	0.0892704	0.011411	0.0359248	0.0539311	0.0708011	0.119181	0.123724
												-0.810133	0.0919523	0.047029	0.0938902	0.0893982	0.0115479	0.0360299	0.0541171	0.0709042	0.119362	0.123877
												-0.809	0.0921832	0.0470499	0.0939235	0.0895259	0.0116848	0.0361349	0.0543032	0.0710072	0.119544	0.12403
												-0.807867	0.092414	0.0470708	0.0939568	0.0896536	0.0118218	0.03624	0.0544893	0.0711102	0.119725	0.124184
												-0.806733	0.0926449	0.0470916	0.0939901	0.0897814	0.0119587	0.036345	0.0546753	0.0712132	0.119906	0.124337
												-0.8056	0.0928757	0.0471125	0.0940234	0.0899091	0.0120956	0.03645	0.0548614	0.0713162	0.120088	0.12449
												-0.804467	0.0931065	0.0471333	0.0940566	0.0900368	0.0122326	0.0365551	0.0550475	0.0714193	0.120269	0.124643
												-0.803333	0.0933374	0.0471542	0.0940899	0.0901645	0.0123695	0.0366601	0.0552335	0.0715223	0.120451	0.124796
												-0.8022	0.0935682	0.047175	0.0941232	0.0902923	0.0125064	0.0367652	0.0554196	0.0716253	0.120632	0.124949
												-0.801067	0.0937991	0.0471959	0.0941565	0.09042	0.0126434	0.0368702	0.0556057	0.0717283	0.120814	0.125102
												-0.799933	0.0940299	0.0472168	0.0941898	0.0905477	0.0127803	0.0369752	0.0557917	0.0718313	0.120995	0.125255
												-0.7988	0.0942608	0.0472376	0.0942231	0.0906755	0.0129172	0.0370803	0.0559778	0.0719344	0.121177	0.125408
												-0.797667	0.0944916	0.0472585	0.0942563	0.0908032	0.0130542	0.0371853	0.0561638	0.0720374	0.121358	0.125562
												-0.796533	0.0947225	0.0472793	0.0942896	0.0909309	0.0131911	0.0372904	0.0563499	0.0721404	0.121539	0.125715
												-0.7954	0.0949533	0.0473002	0.0943229	0.0910587	0.013328	0.0373954	0.056536	0.0722434	0.121721	0.125868
												-0.794267	0.0951842	0.047321	0.0943562	0.0911864	0.013465	0.0375005	0.056722	0.0723465	0.121902	0.126021
												-0.793133	0.095415	0.0473419	0.0943895	0.0913141	0.0136019	0.0376055	0.0569081	0.0724495	0.122084	0.126174
												-0.792	0.0956459	0.0473628	0.0944227	0.0914419	0.0137388	0.0377105	0.0570942	0.0725525	0.122265	0.126327
												-0.790867	0.0958767	0.0473836	0.094456	0.0915696	0.0138758	0.0378156	0.0572802	0.0726555	0.122447	0.12648
												-0.789733	0.0961076	0.0474045	0.0944893	0.0916973	0.0140127	0.0379206	0.0574663	0.0727585	0.122628	0.126633
												-0.7886	0.0963384	0.0474253	0.0945226	0.091825	0.0141496	0.0380257	0.0576524	0.0728616	0.122809	0.126787
												-0.787467	0.0965693	0.0474462	0.0945559	0.0919528	0.0142866	0.0381307	0.0578384	0.0729646	0.122991	0.12694
												-0.786333	0.0968001	0.047467	0.0945892	0.0920805	0.0144235	0.0382357	0.0580245	0.0730676	0.123172	0.127093
												-0.7852	0.097031	0.0474879	0.0946224	0.0922082	0.0145604	0.0383408	0.0582105	0.0731706	0.123354	0.127246
												-0.784067	0.0972618	0.0475088	0.0946557	0.092336	0.0146974	0.0384458	0.0583966	0.0732736	0.123535	0.127399
												-0.782933	0.0974926	0.0475296	0.094689	0.0924637	0.0148343	0.0385509	0.0585827	0.0733767	0.123717	0.127552
												-0.7818	0.0977235	0.0475505	0.0947223	0.0925914	0.0149712	0.0386559	0.0587687	0.0734797	0.123898	0.127705
												-0.780667	0.0979543	0.0475713	0.0947556	0.0927192	0.0151082	0.038761	0.0589548	0.0735827	0.12408	0.127858
												-0.779533	0.0981852	0.0475922	0.0947888	0.0928469	0.0152451	0.038866	0.0591409	0.0736857	0.124261	0.128012
												-0.7784	0.098416	0.047613	0.0948221	0.0929746	0.015382	0.038971	0.0593269	0.0737887	0.124442	0.128165
												-0.777267	0.0986469	0.0476339	0.0948554	0.0931023	0.015519	0.0390761	0.059513	0.0738918	0.124624	0.128318
												-0.776133	0.0988777	0.0476548	0.0948887	0.0932301	0.0156559	0.0391811	0.0596991	0.0739948	0.124805	0.128471
												-0.775	0.0991086	0.0476756	0.094922	0.0933578	0.0157928	0.0392862	0.0598851	0.0740978	0.124987	0.128624
												-0.773867	0.0993394	0.0476965	0.0949552	0.0934855	0.0159298	0.0393912	0.0600712	0.0742008	0.125168	0.128777
												-0.772733	0.0995703	0.0477173	0.0949885	0.0936133	0.0160667	0.0394962	0.0602572	0.0743038	0.12535	0.12893
												-0.7716	0.0998011	0.0477382	0.0950218	0.093741	0.0162036	0.0396013	0.0604433	0.0744069	0.125531	0.129083
												-0.770467	0.100032	0.047759	0.0950551	0.0938687	0.0163406	0.0397063	0.0606294	0.0745099	0.125713	0.129236
												-0.769333	0.100263	0.0477799	0.0950884	0.0939965	0.0164775	0.0398114	0.0608154	0.0746129	0.125894	0.12939
												-0.7682	0.100494	0.0478007	0.0951217	0.0941242	0.0166144	0.0399164	0.0610015	0.0747159	0.126075	0.129543
												-0.767067	0.100725	0.0478216	0.0951549	0.0942519	0.0167514	0.0400215	0.0611876	0.074819	0.126257	0.129696
												-0.765933	0.100955	0.0478425	0.0951882	0.0943797	0.0168883	0.0401265	0.0613736	0.074922	0.126438	0.129849
												-0.7648	0.101186	0.0478633	0.0952215	0.0945074	0.0170252	0.0402315	0.0615597	0.075025	0.12662	0.130002
												-0.763667	0.101417	0.0478842	0.0952548	0.0946351	0.0171622	0.0403366	0.0617458	0.075128	0.126801	0.130155
												-0.762533	0.101648	0.047905	0.0952881	0.0947628	0.0172991	0.0404416	0.0619318	0.075231	0.126983	0.130308
												-0.7614	0.101879	0.0479259	0.0953213	0.0948906	0.017436	0.0405467	0.0621179	0.0753341	0.127164	0.130461
												-0.760267	0.10211	0.0479467	0.0953546	0.0950183	0.017573	0.0406517	0.0623039	0.0754371	0.127345	0.130615
												-0.759133	0.10234	0.0479676	0.0953879	0.095146	0.0177099	0.0407567	0.06249	0.0755401	0.127527	0.130768
												-0.758	0.102571	0.0479885	0.0954212	0.0952738	0.0178468	0.0408618	0.0626761	0.0756431	0.127708	0.130921
												-0.756867	0.102802	0.0480093	0.0954545	0.0954015	0.0179838	0.0409668	0.0628621	0.0757461	0.12789	0.131074
												-0.755733	0.103033	0.0480302	0.0954877	0.0955292	0.0181207	0.0410719	0.0630482	0.0758492	0.128071	0.131227
												-0.7546	0.103264	0.048051	0.095521	0.095657	0.0182576	0.0411769	0.0632343	0.0759522	0.128253	0.13138
												-0.753467	0.103495	0.0480719	0.0955543	0.0957847	0.0183946	0.041282	0.0634203	0.0760552	0.128434	0.131533
												-0.752333	0.103726	0.0480927	0.0955876	0.0959124	0.0185315	0.041387	0.0636064	0.0761582	0.128616	0.131686
												-0.7512	0.103956	0.0481136	0.0956209	0.0960401	0.0186684	0.041492	0.0637924	0.0762612	0.128797	0.13184
												-0.750067	0.104187	0.0481345	0.0956542	0.0961679	0.0188054	0.0415971	0.0639785	0.0763643	0.128978	0.131993
												-0.748933	0.104418	0.0481553	0.0956874	0.0962956	0.0189423	0.0417021	0.0641646	0.0764673	0.12916	0.132146
												-0.7478	0.104649	0.0481762	0.0957207	0.0964233	0.0190792	0.0418072	0.0643506	0.0765703	0.129341	0.132299
												-0.746667	0.10488	0.048197	0.095754	0.0965511	0.0192162	0.0419122	0.0645367	0.0766733	0.129523	0.132452
												-0.745533	0.105111	0.0482179	0.0957873	0.0966788	0.0193531	0.0420172	0.0647228	0.0767763	0.129704	0.132605
												-0.7444	0.105341	0.0482387	0.0958206	0.0968065	0.01949	0.0421223	0.0649088	0.0768794	0.129886	0.132758
												-0.743267	0.105572	0.0482596	0.0958538	0.0969343	0.019627	0.0422273	0.0650949	0.0769824	0.130067	0.132911
												-0.742133	0.105803	0.0482805	0.0958871	0.097062	0.0197639	0.0423324	0.065281	0.0770854	0.130248	0.133064
												-0.741	0.106034	0.0483013	0.0959204	0.0971897	0.0199008	0.0424374	0.065467	0.0771884	0.13043	0.133218
												-0.739867	0.106265	0.0483222	0.0959537	0.0973175	0.0200378	0.0425425	0.0656531	0.0772915	0.130611	0.133371
												-0.738733	0.106496	0.048343	0.095987	0.0974452	0.0201747	0.0426475	0.0658391	0.0773945	0.130793	0.133524
												-0.7376	0.106727	0.0483639	0.0960203	0.0975729	0.0203116	0.0427525	0.0660252	0.0774975	0.130974	0.133677
												-0.736467	0.106957	0.0483847	0.0960535	0.0977006	0.0204486	0.0428576	0.0662113	0.0776005	0.131156	0.13383
												-0.735333	0.107188	0.0484056	0.0960868	0.0978284	0.0205855	0.0429626	0.0663973	0.0777035	0.131337	0.133983
												-0.7342	0.107419	0.0484265	0.0961201	0.0979561	0.0207224	0.0430677	0.0665834	0.0778066	0.131519	0.134136
												-0.733067	0.10765	0.0484473	0.0961534	0.0980838	0.0208594	0.0431727	0.0667695	0.0779096	0.1317	0.134289
												-0.731933	0.107881	0.0484682	0.0961867	0.0982116	0.0209963	0.0432777	0.0669555	0.0780126	0.131881	0.134443
												-0.7308	0.108112	0.048489	0.0962199	0.0983393	0.0211332	0.0433828	0.0671416	0.0781156	0.132063	0.134596
												-0.729667	0.108342	0.0485099	0.0962532	0.098467	0.0212702	0.0434878	0.0673277	0.0782186	0.132244	0.134749
												-0.728533	0.108573	0.0485307	0.0962865	0.0985948	0.0214071	0.0435929	0.0675137	0.0783217	0.132426	0.134902
												-0.7274	0.108804	0.0485516	0.0963198	0.0987225	0.021544	0.0436979	0.0676998	0.0784247	0.132607	0.135055
												-0.726267	0.109035	0.0485725	0.0963531	0.0988502	0.021681	0.043803	0.0678858	0.0785277	0.132789	0.135208
												-0.725133	0.109266	0.0485933	0.0963863	0.098978	0.0218179	0.043908	0.0680719	0.0786307	0.13297	0.135361
												-0.724	0.109497	0.0486142	0.0964196	0.0991057	0.0219548	0.044013	0.068258	0.0787337	0.133151	0.135514
												-0.722867	0.109728	0.048635	0.0964529	0.0992334	0.0220918	0.0441181	0.068444	0.0788368	0.133333	0.135668
												-0.721733	0.109958	0.0486559	0.0964862	0.0993611	0.0222287	0.0442231	0.0686301	0.0789398	0.133514	0.135821
												-0.7206	0.110189	0.0486767	0.0965195	0.0994889	0.0223656	0.0443282	0.0688162	0.0790428	0.133696	0.135974
												-0.719467	0.11042	0.0486976	0.0965528	0.0996166	0.0225026	0.0444332	0.0690022	0.0791458	0.133877	0.136127
												-0.718333	0.110651	0.0487184	0.096586	0.0997443	0.0226395	0.0445382	0.0691883	0.0792488	0.134059	0.13628
												-0.7172	0.110882	0.0487393	0.0966193	0.0998721	0.0227764	0.0446433	0.0693744	0.0793519	0.13424	0.136433
												-0.716067	0.111113	0.0487602	0.0966526	0.0999998	0.0229134	0.0447483	0.0695604	0.0794549	0.134422	0.136586
												-0.714933	0.111343	0.048781	0.0966859	0.100128	0.0230503	0.0448534	0.0697465	0.0795579	0.134603	0.136739
												-0.7138	0.111574	0.0488019	0.0967192	0.100255	0.0231872	0.0449584	0.0699325	0.0796609	0.134784	0.136893
												-0.712667	0.111805	0.0488227	0.0967524	0.100383	0.0233242	0.0450635	0.0701186	0.079764	0.134966	0.137046
												-0.711533	0.112036	0.0488436	0.0967857	0.100511	0.0234611	0.0451685	0.0703047	0.079867	0.135147	0.137199
												-0.7104	0.112267	0.0488644	0.096819	0.100638	0.023598	0.0452735	0.0704907	0.07997	0.135329	0.137352
												-0.709267	0.112498	0.0488853	0.0968523	0.100766	0.023735	0.0453786	0.0706768	0.080073	0.13551	0.137505
												-0.708133	0.112729	0.0489062	0.0968856	0.100894	0.0238719	0.0454836	0.0708629	0.080176	0.135692	0.137658
												-0.707	0.112959	0.048927	0.0969189	0.101022	0.0240088	0.0455887	0.0710489	0.0802791	0.135873	0.137811
												-0.705867	0.11319	0.0489479	0.0969521	0.101149	0.0241458	0.0456937	0.071235	0.0803821	0.136054	0.137964
												-0.704733	0.113421	0.0489687	0.0969854	0.101277	0.0242827	0.0457987	0.0714211	0.0804851	0.136236	0.138117
												-0.7036	0.113652	0.0489896	0.0970187	0.101405	0.0244196	0.0459038	0.0716071	0.0805881	0.136417	0.138271
												-0.702467	0.113883	0.0490104	0.097052	0.101533	0.0245566	0.0460088	0.0717932	0.0806911	0.136599	0.138424
												-0.701333	0.114114	0.0490313	0.0970853	0.10166	0.0246935	0.0461139	0.0719792	0.0807942	0.13678	0.138577
												-0.7002	0.114345	0.0490522	0.0971185	0.101788	0.0248304	0.0462189	0.0721653	0.0808972	0.136962	0.13873
												-0.699067	0.114575	0.049073	0.0971518	0.101916	0.0249674	0.046324	0.0723514	0.0810002	0.137143	0.138883
												-0.697933	0.114806	0.0490939	0.0971851	0.102043	0.0251043	0.046429	0.0725374	0.0811032	0.137325	0.139036
												-0.6968	0.115037	0.0491147	0.0972184	0.102171	0.0252412	0.046534	0.0727235	0.0812062	0.137506	0.139189
												-0.695667	0.115268	0.0491356	0.0972517	0.102299	0.0253782	0.0466391	0.0729096	0.0813093	0.137687	0.139342
												-0.694533	0.115499	0.0491564	0.0972849	0.102427	0.0255151	0.0467441	0.0730956	0.0814123	0.137869	0.139496
												-0.6934	0.11573	0.0491773	0.0973182	0.102554	0.025652	0.0468492	0.0732817	0.0815153	0.13805	0.139649
												-0.692267	0.11596	0.0491982	0.0973515	0.102682	0.025789	0.0469542	0.0734678	0.0816183	0.138232	0.139802
												-0.691133	0.116191	0.049219	0.0973848	0.10281	0.0259259	0.0470592	0.0736538	0.0817213	0.138413	0.139955
												-0.69	0.116422	0.0492399	0.0974181	0.102938	0.0260628	0.0471643	0.0738399	0.0818244	0.138595	0.140108
												-0.688867	0.116653	0.0492607	0.0974514	0.103065	0.0261998	0.0472693	0.0740259	0.0819274	0.138776	0.140261
												-0.687733	0.116884	0.0492816	0.0974846	0.103193	0.0263367	0.0473744	0.074212	0.0820304	0.138957	0.140414
												-0.6866	0.117115	0.0493024	0.0975179	0.103321	0.0264736	0.0474794	0.0743981	0.0821334	0.139139	0.140567
												-0.685467	0.117346	0.0493233	0.0975512	0.103449	0.0266106	0.0475845	0.0745841	0.0822365	0.13932	0.140721
												-0.684333	0.117576	0.0493442	0.0975845	0.103576	0.0267475	0.0476895	0.0747702	0.0823395	0.139502	0.140874
												-0.6832	0.117807	0.049365	0.0976178	0.103704	0.0268844	0.0477945	0.0749563	0.0824425	0.139683	0.141027
												-0.682067	0.118038	0.0493859	0.097651	0.103832	0.0270214	0.0478996	0.0751423	0.0825455	0.139865	0.14118
												-0.680933	0.118269	0.0494067	0.0976843	0.103959	0.0271583	0.0480046	0.0753284	0.0826485	0.140046	0.141333
												-0.6798	0.1185	0.0494276	0.0977176	0.104087	0.0272952	0.0481097	0.0755145	0.0827516	0.140228	0.141486
												-0.678667	0.118731	0.0494484	0.0977509	0.104215	0.0274322	0.0482147	0.0757005	0.0828546	0.140409	0.141639
												-0.677533	0.118961	0.0494693	0.0977842	0.104343	0.0275691	0.0483197	0.0758866	0.0829576	0.14059	0.141792
												-0.6764	0.119192	0.0494902	0.0978175	0.10447	0.027706	0.0484248	0.0760726	0.0830606	0.140772	0.141945
												-0.675267	0.119423	0.049511	0.0978507	0.104598	0.027843	0.0485298	0.0762587	0.0831636	0.140953	0.142099
												-0.674133	0.119654	0.0495319	0.097884	0.104726	0.0279799	0.0486349	0.0764448	0.0832667	0.141135	0.142252
												-0.673	0.119885	0.0495527	0.0979173	0.104854	0.0281168	0.0487399	0.0766308	0.0833697	0.141316	0.142405
												-0.671867	0.120116	0.0495736	0.0979506	0.104981	0.0282538	0.048845	0.0768169	0.0834727	0.141498	0.142558
												-0.670733	0.120347	0.0495944	0.0979839	0.105109	0.0283907	0.04895	0.077003	0.0835757	0.141679	0.142711
												-0.6696	0.120577	0.0496153	0.0980171	0.105237	0.0285276	0.049055	0.077189	0.0836787	0.14186	0.142864
												-0.668467	0.120808	0.0496362	0.0980504	0.105364	0.0286646	0.0491601	0.0773751	0.0837818	0.142042	0.143017
												-0.667333	0.121039	0.049657	0.0980837	0.105492	0.0288015	0.0492651	0.0775612	0.0838848	0.142223	0.14317
												-0.6662	0.12127	0.0496779	0.098117	0.10562	0.0289384	0.0493702	0.0777472	0.0839878	0.142405	0.143324
												-0.665067	0.121501	0.0496987	0.0981503	0.105748	0.0290754	0.0494752	0.0779333	0.0840908	0.142586	0.143477
												-0.663933	0.121732	0.0497196	0.0981835	0.105875	0.0292123	0.0495802	0.0781193	0.0841938	0.142768	0.14363
												-0.6628	0.121962	0.0497404	0.0982168	0.106003	0.0293492	0.0496853	0.0783054	0.0842969	0.142949	0.143783
												-0.661667	0.122193	0.0497613	0.0982501	0.106131	0.0294862	0.0497903	0.0784915	0.0843999	0.143131	0.143936
												-0.660533	0.122424	0.0497821	0.0982834	0.106259	0.0296231	0.0498954	0.0786775	0.0845029	0.143312	0.144089
												-0.6594	0.122655	0.049803	0.0983167	0.106386	0.02976	0.0500004	0.0788636	0.0846059	0.143493	0.144242
												-0.658267	0.122886	0.0498239	0.09835	0.106514	0.029897	0.0501055	0.0790497	0.084709	0.143675	0.144395
												-0.657133	0.123117	0.0498447	0.0983832	0.106642	0.0300339	0.0502105	0.0792357	0.084812	0.143856	0.144549
												-0.656	0.123348	0.0498656	0.0984165	0.10677	0.0301708	0.0503155	0.0794218	0.084915	0.144038	0.144702
												-0.654867	0.123578	0.0498864	0.0984498	0.106897	0.0303078	0.0504206	0.0796079	0.085018	0.144219	0.144855
												-0.653733	0.123809	0.0499073	0.0984831	0.107025	0.0304447	0.0505256	0.0797939	0.085121	0.144401	0.145008
												-0.6526	0.12404	0.0499281	0.0985164	0.107153	0.0305816	0.0506307	0.07998	0.0852241	0.144582	0.145161
												-0.651467	0.124271	0.049949	0.0985496	0.10728	0.0307186	0.0507357	0.080166	0.0853271	0.144763	0.145314
												-0.650333	0.124502	0.0499699	0.0985829	0.107408	0.0308555	0.0508407	0.0803521	0.0854301	0.144945	0.145467
												-0.6492	0.124733	0.0499907	0.0986162	0.107536	0.0309924	0.0509458	0.0805382	0.0855331	0.145126	0.14562
												-0.648067	0.124963	0.0500116	0.0986495	0.107664	0.0311294	0.0510508	0.0807242	0.0856361	0.145308	0.145773
												-0.646933	0.125194	0.0500324	0.0986828	0.107791	0.0312663	0.0511559	0.0809103	0.0857392	0.145489	0.145927
												-0.6458	0.125425	0.0500533	0.098716	0.107919	0.0314032	0.0512609	0.0810964	0.0858422	0.145671	0.14608
												-0.644667	0.125656	0.0500741	0.0987493	0.108047	0.0315402	0.051366	0.0812824	0.0859452	0.145852	0.146233
												-0.643533	0.125887	0.050095	0.0987826	0.108175	0.0316771	0.051471	0.0814685	0.0860482	0.146034	0.146386
												-0.6424	0.126118	0.0501159	0.0988159	0.108302	0.031814	0.051576	0.0816545	0.0861512	0.146215	0.146539
												-0.641267	0.126349	0.0501367	0.0988492	0.10843	0.031951	0.0516811	0.0818406	0.0862543	0.146396	0.146692
												-0.640133	0.126579	0.0501576	0.0988825	0.108558	0.0320879	0.0517861	0.0820267	0.0863573	0.146578	0.146845
												-0.639	0.12681	0.0501784	0.0989157	0.108685	0.0322248	0.0518912	0.0822127	0.0864603	0.146759	0.146998
												-0.637867	0.127041	0.0501993	0.098949	0.108813	0.0323618	0.0519962	0.0823988	0.0865633	0.146941	0.147152
												-0.636733	0.127272	0.0502201	0.0989823	0.108941	0.0324987	0.0521012	0.0825849	0.0866663	0.147122	0.147305
												-0.6356	0.127503	0.050241	0.0990156	0.109069	0.0326356	0.0522063	0.0827709	0.0867694	0.147304	0.147458
												-0.634467	0.127734	0.0502619	0.0990489	0.109196	0.0327726	0.0523113	0.082957	0.0868724	0.147485	0.147611
												-0.633333	0.127965	0.0502827	0.0990821	0.109324	0.0329095	0.0524164	0.0831431	0.0869754	0.147666	0.147764
												-0.6322	0.128195	0.0503036	0.0991154	0.109452	0.0330464	0.0525214	0.0833291	0.0870784	0.147848	0.147917
												-0.631067	0.128426	0.0503244	0.0991487	0.10958	0.0331834	0.0526265	0.0835152	0.0871815	0.148029	0.14807
												-0.629933	0.128657	0.0503453	0.099182	0.109707	0.0333203	0.0527315	0.0837012	0.0872845	0.148211	0.148223
												-0.6288	0.128888	0.0503661	0.0992153	0.109835	0.0334572	0.0528365	0.0838873	0.0873875	0.148392	0.148377
												-0.627667	0.129119	0.050387	0.0992486	0.109963	0.0335942	0.0529416	0.0840734	0.0874905	0.148574	0.14853
												-0.626533	0.12935	0.0504079	0.0992818	0.110091	0.0337311	0.0530466	0.0842594	0.0875935	0.148755	0.148683
												-0.6254	0.12958	0.0504287	0.0993151	0.110218	0.033868	0.0531517	0.0844455	0.0876966	0.148937	0.148836
												-0.624267	0.129811	0.0504496	0.0993484	0.110346	0.034005	0.0532567	0.0846316	0.0877996	0.149118	0.148989
												-0.623133	0.130042	0.0504704	0.0993817	0.110474	0.0341419	0.0533617	0.0848176	0.0879026	0.149299	0.149142
												-0.622	0.130273	0.0504913	0.099415	0.110601	0.0342788	0.0534668	0.0850037	0.0880056	0.149481	0.149295
												-0.620867	0.130504	0.0505121	0.0994482	0.110729	0.0344158	0.0535718	0.0851898	0.0881086	0.149662	0.149448
												-0.619733	0.130735	0.050533	0.0994815	0.110857	0.0345527	0.0536769	0.0853758	0.0882117	0.149844	0.149601
												-0.6186	0.130966	0.0505539	0.0995148	0.110985	0.0346896	0.0537819	0.0855619	0.0883147	0.150025	0.149755
												-0.617467	0.131196	0.0505747	0.0995481	0.111112	0.0348266	0.053887	0.0857479	0.0884177	0.150207	0.149908
												-0.616333	0.131427	0.0505956	0.0995814	0.11124	0.0349635	0.053992	0.085934	0.0885207	0.150388	0.150061
												-0.6152	0.131658	0.0506164	0.0996146	0.111368	0.0351004	0.054097	0.0861201	0.0886237	0.15057	0.150214
												-0.614067	0.131889	0.0506373	0.0996479	0.111496	0.0352374	0.0542021	0.0863061	0.0887268	0.150751	0.150367
												-0.612933	0.13212	0.0506581	0.0996812	0.111623	0.0353743	0.0543071	0.0864922	0.0888298	0.150932	0.15052
												-0.6118	0.132351	0.050679	0.0997145	0.111751	0.0355112	0.0544122	0.0866783	0.0889328	0.151114	0.150673
												-0.610667	0.132581	0.0506998	0.0997478	0.111879	0.0356482	0.0545172	0.0868643	0.0890358	0.151295	0.150826
												-0.609533	0.132812	0.0507207	0.0997811	0.112006	0.0357851	0.0546222	0.0870504	0.0891388	0.151477	0.15098
												-0.6084	0.133043	0.0507416	0.0998143	0.112134	0.035922	0.0547273	0.0872365	0.0892419	0.151658	0.151133
												-0.607267	0.133274	0.0507624	0.0998476	0.112262	0.036059	0.0548323	0.0874225	0.0893449	0.15184	0.151286
												-0.606133	0.133505	0.0507833	0.0998809	0.11239	0.0361959	0.0549374	0.0876086	0.0894479	0.152021	0.151439
												-0.605	0.133736	0.0508041	0.0999142	0.112517	0.0363328	0.0550424	0.0877946	0.0895509	0.152202	0.151592
												-0.603867	0.133967	0.050825	0.0999475	0.112645	0.0364698	0.0551475	0.0879807	0.089654	0.152384	0.151745
												-0.602733	0.134197	0.0508458	0.0999807	0.112773	0.0366067	0.0552525	0.0881668	0.089757	0.152565	0.151898
												-0.6016	0.134428	0.0508667	0.100014	0.112901	0.0367436	0.0553575	0.0883528	0.08986	0.152747	0.152051
												-0.600467	0.134659	0.0508876	0.100047	0.113028	0.0368806	0.0554626	0.0885389	0.089963	0.152928	0.152205
												-0.599333	0.13489	0.0509084	0.100081	0.113156	0.0370175	0.0555676	0.088725	0.090066	0.15311	0.152358
												-0.5982	0.135121	0.0509293	0.100114	0.113284	0.0371544	0.0556727	0.088911	0.0901691	0.153291	0.152511
												-0.597067	0.135352	0.0509501	0.100147	0.113412	0.0372914	0.0557777	0.0890971	0.0902721	0.153473	0.152664
												-0.595933	0.135582	0.050971	0.10018	0.113539	0.0374283	0.0558827	0.0892832	0.0903751	0.153654	0.152817
												-0.5948	0.135813	0.0509918	0.100214	0.113667	0.0375652	0.0559878	0.0894692	0.0904781	0.153835	0.15297
												-0.593667	0.136044	0.0510127	0.100247	0.113795	0.0377022	0.0560928	0.0896553	0.0905811	0.154017	0.153123
												-0.592533	0.136275	0.0510336	0.10028	0.113922	0.0378391	0.0561979	0.0898413	0.0906842	0.154198	0.153276
												-0.5914	0.136506	0.0510544	0.100314	0.11405	0.037976	0.0563029	0.0900274	0.0907872	0.15438	0.15343
												-0.590267	0.136737	0.0510753	0.100347	0.114178	0.038113	0.056408	0.0902135	0.0908902	0.154561	0.153583
												-0.589133	0.136968	0.0510961	0.10038	0.114306	0.0382499	0.056513	0.0903995	0.0909932	0.154743	0.153736
												-0.588	0.137198	0.051117	0.100413	0.114433	0.0383868	0.056618	0.0905856	0.0910962	0.154924	0.153889
												-0.586867	0.137429	0.0511378	0.100447	0.114561	0.0385238	0.0567231	0.0907717	0.0911993	0.155105	0.154042
												-0.585733	0.13766	0.0511587	0.10048	0.114689	0.0386607	0.0568281	0.0909577	0.0913023	0.155287	0.154195
												-0.5846	0.137891	0.0511796	0.100513	0.114817	0.0387976	0.0569332	0.0911438	0.0914053	0.155468	0.154348
												-0.583467	0.138122	0.0512004	0.100547	0.114944	0.0389346	0.0570382	0.0913299	0.0915083	0.15565	0.154501
												-0.582333	0.138353	0.0512213	0.10058	0.115072	0.0390715	0.0571432	0.0915159	0.0916113	0.155831	0.154654
												-0.5812	0.138583	0.0512421	0.100613	0.1152	0.0392084	0.0572483	0.091702	0.0917144	0.156013	0.154808
												-0.580067	0.138814	0.051263	0.100646	0.115327	0.0393454	0.0573533	0.091888	0.0918174	0.156194	0.154961
												-0.578933	0.139045	0.0512838	0.10068	0.115455	0.0394823	0.0574584	0.0920741	0.0919204	0.156376	0.155114
												-0.5778	0.139276	0.0513047	0.100713	0.115583	0.0396192	0.0575634	0.0922602	0.0920234	0.156557	0.155267
												-0.576667	0.139507	0.0513256	0.100746	0.115711	0.0397562	0.0576685	0.0924462	0.0921265	0.156738	0.15542
												-0.575533	0.139738	0.0513464	0.100779	0.115838	0.0398931	0.0577735	0.0926323	0.0922295	0.15692	0.155573
												-0.5744	0.139969	0.0513673	0.100813	0.115966	0.04003	0.0578785	0.0928184	0.0923325	0.157101	0.155726
												-0.573267	0.140199	0.0513881	0.100846	0.116094	0.040167	0.0579836	0.0930044	0.0924355	0.157283	0.155879
												-0.572133	0.14043	0.051409	0.100879	0.116222	0.0403039	0.0580886	0.0931905	0.0925385	0.157464	0.156033
												-0.571	0.140661	0.0514298	0.100913	0.116349	0.0404408	0.0581937	0.0933766	0.0926416	0.157646	0.156186
												-0.569867	0.140892	0.0514507	0.100946	0.116477	0.0405778	0.0582987	0.0935626	0.0927446	0.157827	0.156339
												-0.568733	0.141123	0.0514716	0.100979	0.116605	0.0407147	0.0584037	0.0937487	0.0928476	0.158008	0.156492
												-0.5676	0.141354	0.0514924	0.101012	0.116732	0.0408516	0.0585088	0.0939347	0.0929506	0.15819	0.156645
												-0.566467	0.141585	0.0515133	0.101046	0.11686	0.0409886	0.0586138	0.0941208	0.0930536	0.158371	0.156798
												-0.565333	0.141815	0.0515341	0.101079	0.116988	0.0411255	0.0587189	0.0943069	0.0931567	0.158553	0.156951
												-0.5642	0.142046	0.051555	0.101112	0.117116	0.0412624	0.0588239	0.0944929	0.0932597	0.158734	0.157104
												-0.563067	0.142277	0.0515758	0.101146	0.117243	0.0413994	0.058929	0.094679	0.0933627	0.158916	0.157258
												-0.561933	0.142508	0.0515967	0.101179	0.117371	0.0415363	0.059034	0.0948651	0.0934657	0.159097	0.157411
												-0.5608	0.142739	0.0516175	0.101212	0.117499	0.0416732	0.059139	0.0950511	0.0935687	0.159279	0.157564
												-0.559667	0.14297	0.0516384	0.101245	0.117627	0.0418102	0.0592441	0.0952372	0.0936718	0.15946	0.157717
												-0.558533	0.1432	0.0516593	0.101279	0.117754	0.0419471	0.0593491	0.0954233	0.0937748	0.159641	0.15787
												-0.5574	0.143431	0.0516801	0.101312	0.117882	0.042084	0.0594542	0.0956093	0.0938778	0.159823	0.158023
												-0.556267	0.143662	0.051701	0.101345	0.11801	0.042221	0.0595592	0.0957954	0.0939808	0.160004	0.158176
												-0.555133	0.143893	0.0517218	0.101379	0.118138	0.0423579	0.0596642	0.0959814	0.0940838	0.160186	0.158329
												-0.554	0.144124	0.0517427	0.101412	0.118265	0.0424948	0.0597693	0.0961675	0.0941869	0.160367	0.158482
												-0.552867	0.144355	0.0517635	0.101445	0.118393	0.0426318	0.0598743	0.0963536	0.0942899	0.160549	0.158636
												-0.551733	0.144586	0.0517844	0.101478	0.118521	0.0427687	0.0599794	0.0965396	0.0943929	0.16073	0.158789
												-0.5506	0.144816	0.0518053	0.101512	0.118648	0.0429056	0.0600844	0.0967257	0.0944959	0.160911	0.158942
												-0.549467	0.145047	0.0518261	0.101545	0.118776	0.0430426	0.0601895	0.0969118	0.094599	0.161093	0.159095
												-0.548333	0.145278	0.051847	0.101578	0.118904	0.0431795	0.0602945	0.0970978	0.094702	0.161274	0.159248
												-0.5472	0.145509	0.0518678	0.101612	0.119032	0.0433164	0.0603995	0.0972839	0.094805	0.161456	0.159401
												-0.546067	0.14574	0.0518887	0.101645	0.119159	0.0434534	0.0605046	0.09747	0.094908	0.161637	0.159554
												-0.544933	0.145971	0.0519095	0.101678	0.119287	0.0435903	0.0606096	0.097656	0.095011	0.161819	0.159707
												-0.5438	0.146201	0.0519304	0.101711	0.119415	0.0437272	0.0607147	0.0978421	0.0951141	0.162	0.159861
												-0.542667	0.146432	0.0519513	0.101745	0.119543	0.0438642	0.0608197	0.0980281	0.0952171	0.162182	0.160014
												-0.541533	0.146663	0.0519721	0.101778	0.11967	0.0440011	0.0609247	0.0982142	0.0953201	0.162363	0.160167
												-0.5404	0.146894	0.051993	0.101811	0.119798	0.044138	0.0610298	0.0984003	0.0954231	0.162544	0.16032
												-0.539267	0.147125	0.0520138	0.101845	0.119926	0.044275	0.0611348	0.0985863	0.0955261	0.162726	0.160473
												-0.538133	0.147356	0.0520347	0.101878	0.120053	0.0444119	0.0612399	0.0987724	0.0956292	0.162907	0.160626
												-0.537	0.147587	0.0520555	0.101911	0.120181	0.0445488	0.0613449	0.0989585	0.0957322	0.163089	0.160779
												-0.535867	0.147817	0.0520764	0.101944	0.120309	0.0446858	0.06145	0.0991445	0.0958352	0.16327	0.160932
												-0.534733	0.148048	0.0520973	0.101978	0.120437	0.0448227	0.061555	0.0993306	0.0959382	0.163452	0.161086
												-0.5336	0.148279	0.0521181	0.102011	0.120564	0.0449596	0.06166	0.0995167	0.0960412	0.163633	0.161239
												-0.532467	0.14851	0.052139	0.102044	0.120692	0.0450966	0.0617651	0.0997027	0.0961443	0.163814	0.161392
												-0.531333	0.148741	0.0521598	0.102077	0.12082	0.0452335	0.0618701	0.0998888	0.0962473	0.163996	0.161545
												-0.5302	0.148972	0.0521807	0.102111	0.120948	0.0453704	0.0619752	0.100075	0.0963503	0.164177	0.161698
												-0.529067	0.149202	0.0522015	0.102144	0.121075	0.0455074	0.0620802	0.100261	0.0964533	0.164359	0.161851
												-0.527933	0.149433	0.0522224	0.102177	0.121203	0.0456443	0.0621852	0.100447	0.0965564	0.16454	0.162004
												-0.5268	0.149664	0.0522433	0.102211	0.121331	0.0457812	0.0622903	0.100633	0.0966594	0.164722	0.162157
												-0.525667	0.149895	0.0522641	0.102244	0.121459	0.0459182	0.0623953	0.100819	0.0967624	0.164903	0.16231
												-0.524533	0.150126	0.052285	0.102277	0.121586	0.0460551	0.0625004	0.101005	0.0968654	0.165085	0.162464
												-0.5234	0.150357	0.0523058	0.10231	0.121714	0.046192	0.0626054	0.101191	0.0969684	0.165266	0.162617
												-0.522267	0.150588	0.0523267	0.102344	0.121842	0.046329	0.0627105	0.101377	0.0970715	0.165447	0.16277
												-0.521133	0.150818	0.0523475	0.102377	0.121969	0.0464659	0.0628155	0.101563	0.0971745	0.165629	0.162923
												-0.52	0.151049	0.0523684	0.10241	0.122097	0.0466028	0.0629205	0.101749	0.0972775	0.16581	0.163076
												-0.518867	0.15128	0.0523893	0.102444	0.122225	0.0467398	0.0630256	0.101935	0.0973805	0.165992	0.163229
												-0.517733	0.151511	0.0524101	0.102477	0.122353	0.0468767	0.0631306	0.102122	0.0974835	0.166173	0.163382
												-0.5166	0.151742	0.052431	0.10251	0.12248	0.0470136	0.0632357	0.102308	0.0975866	0.166355	0.163535
												-0.515467	0.151973	0.0524518	0.102543	0.122608	0.0471506	0.0633407	0.102494	0.0976896	0.166536	0.163689
												-0.514333	0.152203	0.0524727	0.102577	0.122736	0.0472875	0.0634457	0.10268	0.0977926	0.166717	0.163842
												-0.5132	0.152434	0.0524935	0.10261	0.122864	0.0474244	0.0635508	0.102866	0.0978956	0.166899	0.163995
												-0.512067	0.152665	0.0525144	0.102643	0.122991	0.0475614	0.0636558	0.103052	0.0979986	0.16708	0.164148
												-0.510933	0.152896	0.0525352	0.102677	0.123119	0.0476983	0.0637609	0.103238	0.0981017	0.167262	0.164301
												-0.5098	0.153127	0.0525561	0.10271	0.123247	0.0478352	0.0638659	0.103424	0.0982047	0.167443	0.164454
												-0.508667	0.153358	0.052577	0.102743	0.123374	0.0479722	0.063971	0.10361	0.0983077	0.167625	0.164607
												-0.507533	0.153589	0.0525978	0.102776	0.123502	0.0481091	0.064076	0.103796	0.0984107	0.167806	0.16476
												-0.5064	0.153819	0.0526187	0.10281	0.12363	0.048246	0.064181	0.103982	0.0985137	0.167988	0.164914
												-0.505267	0.15405	0.0526395	0.102843	0.123758	0.048383	0.0642861	0.104168	0.0986168	0.168169	0.165067
												-0.504133	0.154281	0.0526604	0.102876	0.123885	0.0485199	0.0643911	0.104354	0.0987198	0.16835	0.16522
												-0.503	0.154512	0.0526812	0.10291	0.124013	0.0486568	0.0644962	0.10454	0.0988228	0.168532	0.165373
												-0.501867	0.154743	0.0527021	0.102943	0.124141	0.0487938	0.0646012	0.104726	0.0989258	0.168713	0.165526
												-0.500733	0.154974	0.052723	0.102976	0.124269	0.0489307	0.0647062	0.104912	0.0990289	0.168895	0.165679
												-0.4996	0.155205	0.0527438	0.103009	0.124396	0.0490676	0.0648113	0.105099	0.0991319	0.169076	0.165832
												-0.498467	0.155435	0.0527647	0.103043	0.124524	0.0492046	0.0649163	0.105285	0.0992349	0.169258	0.165985
												-0.497333	0.155666	0.0527855	0.103076	0.124652	0.0493415	0.0650214	0.105471	0.0993379	0.169439	0.166138
												-0.4962	0.155897	0.0528064	0.103109	0.12478	0.0494784	0.0651264	0.105657	0.0994409	0.16962	0.166292
												-0.495067	0.156128	0.0528272	0.103142	0.124907	0.0496154	0.0652315	0.105843	0.099544	0.169802	0.166445
												-0.493933	0.156359	0.0528481	0.103176	0.125035	0.0497523	0.0653365	0.106029	0.099647	0.169983	0.166598
												-0.4928	0.15659	0.052869	0.103209	0.125163	0.0498892	0.0654415	0.106215	0.09975	0.170165	0.166751
												-0.491667	0.15682	0.0528898	0.103242	0.12529	0.0500262	0.0655466	0.106401	0.099853	0.170346	0.166904
												-0.490533	0.157051	0.0529107	0.103276	0.125418	0.0501631	0.0656516	0.106587	0.099956	0.170528	0.167057
												-0.4894	0.157282	0.0529315	0.103309	0.125546	0.0503	0.0657567	0.106773	0.100059	0.170709	0.16721
												-0.488267	0.157513	0.0529524	0.103342	0.125674	0.050437	0.0658617	0.106959	0.100162	0.170891	0.167363
												-0.487133	0.157744	0.0529732	0.103375	0.125801	0.0505739	0.0659667	0.107145	0.100265	0.171072	0.167517
												-0.486	0.157975	0.0529941	0.103409	0.125929	0.0507108	0.0660718	0.107331	0.100368	0.171253	0.16767
												-0.484867	0.158206	0.053015	0.103442	0.126057	0.0508478	0.0661768	0.107517	0.100471	0.171435	0.167823
												-0.483733	0.158436	0.0530358	0.103475	0.126185	0.0509847	0.0662819	0.107703	0.100574	0.171616	0.167976
												-0.4826	0.158667	0.0530567	0.103509	0.126312	0.0511216	0.0663869	0.10789	0.100677	0.171798	0.168129
												-0.481467	0.158898	0.0530775	0.103542	0.12644	0.0512586	0.066492	0.108076	0.10078	0.171979	0.168282
												-0.480333	0.159129	0.0530984	0.103575	0.126568	0.0513955	0.066597	0.108262	0.100883	0.172161	0.168435
												-0.4792	0.15936	0.0531192	0.103608	0.126695	0.0515324	0.066702	0.108448	0.100986	0.172342	0.168588
												-0.478067	0.159591	0.0531401	0.103642	0.126823	0.0516694	0.0668071	0.108634	0.101089	0.172523	0.168742
												-0.476933	0.159821	0.053161	0.103675	0.126951	0.0518063	0.0669121	0.10882	0.101192	0.172705	0.168895
												-0.4758	0.160052	0.0531818	0.103708	0.127079	0.0519432	0.0670172	0.109006	0.101295	0.172886	0.169048
												-0.474667	0.160283	0.0532027	0.103742	0.127206	0.0520802	0.0671222	0.109192	0.101398	0.173068	0.169201
												-0.473533	0.160514	0.0532235	0.103775	0.127334	0.0522171	0.0672272	0.109378	0.101501	0.173249	0.169354
												-0.4724	0.160745	0.0532444	0.103808	0.127462	0.052354	0.0673323	0.109564	0.101604	0.173431	0.169507
												-0.471267	0.160976	0.0532652	0.103841	0.12759	0.052491	0.0674373	0.10975	0.101707	0.173612	0.16966
												-0.470133	0.161207	0.0532861	0.103875	0.127717	0.0526279	0.0675424	0.109936	0.10181	0.173794	0.169813
												-0.469	0.161437	0.053307	0.103908	0.127845	0.0527648	0.0676474	0.110122	0.101913	0.173975	0.169966
												-0.467867	0.161668	0.0533278	0.103941	0.127973	0.0529018	0.0677525	0.110308	0.102016	0.174156	0.17012
												-0.466733	0.161899	0.0533487	0.103975	0.128101	0.0530387	0.0678575	0.110494	0.102119	0.174338	0.170273
												-0.4656	0.16213	0.0533695	0.104008	0.128228	0.0531756	0.0679625	0.11068	0.102222	0.174519	0.170426
												-0.464467	0.162361	0.0533904	0.104041	0.128356	0.0533126	0.0680676	0.110867	0.102326	0.174701	0.170579
												-0.463333	0.162592	0.0534112	0.104074	0.128484	0.0534495	0.0681726	0.111053	0.102429	0.174882	0.170732
												-0.4622	0.162822	0.0534321	0.104108	0.128611	0.0535864	0.0682777	0.111239	0.102532	0.175064	0.170885
												-0.461067	0.163053	0.0534529	0.104141	0.128739	0.0537234	0.0683827	0.111425	0.102635	0.175245	0.171038
												-0.459933	0.163284	0.0534738	0.104174	0.128867	0.0538603	0.0684877	0.111611	0.102738	0.175427	0.171191
												-0.4588	0.163515	0.0534947	0.104207	0.128995	0.0539972	0.0685928	0.111797	0.102841	0.175608	0.171345
												-0.457667	0.163746	0.0535155	0.104241	0.129122	0.0541342	0.0686978	0.111983	0.102944	0.175789	0.171498
												-0.456533	0.163977	0.0535364	0.104274	0.12925	0.0542711	0.0688029	0.112169	0.103047	0.175971	0.171651
												-0.4554	0.164208	0.0535572	0.104307	0.129378	0.054408	0.0689079	0.112355	0.10315	0.176152	0.171804
												-0.454267	0.164438	0.0535781	0.104341	0.129506	0.054545	0.069013	0.112541	0.103253	0.176334	0.171957
												-0.453133	0.164669	0.0535989	0.104374	0.129633	0.0546819	0.069118	0.112727	0.103356	0.176515	0.17211
												-0.452	0.1649	0.0536198	0.104407	0.129761	0.0548188	0.069223	0.112913	0.103459	0.176697	0.172263
												-0.450867	0.165131	0.0536407	0.10444	0.129889	0.0549558	0.0693281	0.113099	0.103562	0.176878	0.172416
												-0.449733	0.165362	0.0536615	0.104474	0.130016	0.0550927	0.0694331	0.113285	0.103665	0.177059	0.17257
												-0.4486	0.165593	0.0536824	0.104507	0.130144	0.0552296	0.0695382	0.113471	0.103768	0.177241	0.172723
												-0.447467	0.165823	0.0537032	0.10454	0.130272	0.0553666	0.0696432	0.113657	0.103871	0.177422	0.172876
												-0.446333	0.166054	0.0537241	0.104574	0.1304	0.0555035	0.0697482	0.113844	0.103974	0.177604	0.173029
												-0.4452	0.166285	0.0537449	0.104607	0.130527	0.0556404	0.0698533	0.11403	0.104077	0.177785	0.173182
												-0.444067	0.166516	0.0537658	0.10464	0.130655	0.0557774	0.0699583	0.114216	0.10418	0.177967	0.173335
												-0.442933	0.166747	0.0537867	0.104673	0.130783	0.0559143	0.0700634	0.114402	0.104283	0.178148	0.173488
												-0.4418	0.166978	0.0538075	0.104707	0.130911	0.0560512	0.0701684	0.114588	0.104386	0.17833	0.173641
												-0.440667	0.167209	0.0538284	0.10474	0.131038	0.0561882	0.0702735	0.114774	0.104489	0.178511	0.173795
												-0.439533	0.167439	0.0538492	0.104773	0.131166	0.0563251	0.0703785	0.11496	0.104592	0.178692	0.173948
												-0.4384	0.16767	0.0538701	0.104807	0.131294	0.056462	0.0704835	0.115146	0.104695	0.178874	0.174101
												-0.437267	0.167901	0.0538909	0.10484	0.131422	0.056599	0.0705886	0.115332	0.104798	0.179055	0.174254
												-0.436133	0.168132	0.0539118	0.104873	0.131549	0.0567359	0.0706936	0.115518	0.104901	0.179237	0.174407
												-0.435	0.168363	0.0539327	0.104906	0.131677	0.0568728	0.0707987	0.115704	0.105004	0.179418	0.17456
												-0.433867	0.168594	0.0539535	0.10494	0.131805	0.0570098	0.0709037	0.11589	0.105107	0.1796	0.174713
												-0.432733	0.168825	0.0539744	0.104973	0.131932	0.0571467	0.0710087	0.116076	0.10521	0.179781	0.174866
												-0.4316	0.169055	0.0539952	0.105006	0.13206	0.0572836	0.0711138	0.116262	0.105313	0.179962	0.175019
												-0.430467	0.169286	0.0540161	0.10504	0.132188	0.0574206	0.0712188	0.116448	0.105416	0.180144	0.175173
												-0.429333	0.169517	0.0540369	0.105073	0.132316	0.0575575	0.0713239	0.116634	0.105519	0.180325	0.175326
												-0.4282	0.169748	0.0540578	0.105106	0.132443	0.0576944	0.0714289	0.116821	0.105622	0.180507	0.175479
												-0.427067	0.169979	0.0540787	0.105139	0.132571	0.0578314	0.071534	0.117007	0.105725	0.180688	0.175632
												-0.425933	0.17021	0.0540995	0.105173	0.132699	0.0579683	0.071639	0.117193	0.105828	0.18087	0.175785
												-0.4248	0.17044	0.0541204	0.105206	0.132827	0.0581052	0.071744	0.117379	0.105931	0.181051	0.175938
												-0.423667	0.170671	0.0541412	0.105239	0.132954	0.0582422	0.0718491	0.117565	0.106034	0.181233	0.176091
												-0.422533	0.170902	0.0541621	0.105272	0.133082	0.0583791	0.0719541	0.117751	0.106137	0.181414	0.176244
												-0.4214	0.171133	0.0541829	0.105306	0.13321	0.058516	0.0720592	0.117937	0.10624	0.181595	0.176398
												-0.420267	0.171364	0.0542038	0.105339	0.133337	0.058653	0.0721642	0.118123	0.106343	0.181777	0.176551
												-0.419133	0.171595	0.0542247	0.105372	0.133465	0.0587899	0.0722692	0.118309	0.106446	0.181958	0.176704
												-0.418	0.171826	0.0542455	0.105406	0.133593	0.0589268	0.0723743	0.118495	0.106549	0.18214	0.176857
												-0.416867	0.172056	0.0542664	0.105439	0.133721	0.0590638	0.0724793	0.118681	0.106652	0.182321	0.17701
												-0.415733	0.172287	0.0542872	0.105472	0.133848	0.0592007	0.0725844	0.118867	0.106755	0.182503	0.177163
												-0.4146	0.172518	0.0543081	0.105505	0.133976	0.0593376	0.0726894	0.119053	0.106858	0.182684	0.177316
												-0.413467	0.172749	0.0543289	0.105539	0.134104	0.0594746	0.0727945	0.119239	0.106961	0.182865	0.177469
												-0.412333	0.17298	0.0543498	0.105572	0.134232	0.0596115	0.0728995	0.119425	0.107064	0.183047	0.177623
												-0.4112	0.173211	0.0543707	0.105605	0.134359	0.0597484	0.0730045	0.119612	0.107167	0.183228	0.177776
												-0.410067	0.173441	0.0543915	0.105639	0.134487	0.0598854	0.0731096	0.119798	0.107271	0.18341	0.177929
												-0.408933	0.173672	0.0544124	0.105672	0.134615	0.0600223	0.0732146	0.119984	0.107374	0.183591	0.178082
												-0.4078	0.173903	0.0544332	0.105705	0.134742	0.0601592	0.0733197	0.12017	0.107477	0.183773	0.178235
												-0.406667	0.174134	0.0544541	0.105738	0.13487	0.0602962	0.0734247	0.120356	0.10758	0.183954	0.178388
												-0.405533	0.174365	0.0544749	0.105772	0.134998	0.0604331	0.0735297	0.120542	0.107683	0.184136	0.178541
												-0.4044	0.174596	0.0544958	0.105805	0.135126	0.06057	0.0736348	0.120728	0.107786	0.184317	0.178694
												-0.403267	0.174827	0.0545166	0.105838	0.135253	0.060707	0.0737398	0.120914	0.107889	0.184498	0.178847
												-0.402133	0.175057	0.0545375	0.105872	0.135381	0.0608439	0.0738449	0.1211	0.107992	0.18468	0.179001
												-0.401	0.175288	0.0545584	0.105905	0.135509	0.0609808	0.0739499	0.121286	0.108095	0.184861	0.179154
												-0.399867	0.175519	0.0545792	0.105938	0.135637	0.0611178	0.074055	0.121472	0.108198	0.185043	0.179307
												-0.398733	0.17575	0.0546001	0.105971	0.135764	0.0612547	0.07416	0.121658	0.108301	0.185224	0.17946
												-0.3976	0.175981	0.0546209	0.106005	0.135892	0.0613916	0.074265	0.121844	0.108404	0.185406	0.179613
												-0.396467	0.176212	0.0546418	0.106038	0.13602	0.0615286	0.0743701	0.12203	0.108507	0.185587	0.179766
												-0.395333	0.176442	0.0546626	0.106071	0.136148	0.0616655	0.0744751	0.122216	0.10861	0.185768	0.179919
												-0.3942	0.176673	0.0546835	0.106105	0.136275	0.0618024	0.0745802	0.122402	0.108713	0.18595	0.180072
												-0.393067	0.176904	0.0547044	0.106138	0.136403	0.0619394	0.0746852	0.122589	0.108816	0.186131	0.180226
												-0.391933	0.177135	0.0547252	0.106171	0.136531	0.0620763	0.0747902	0.122775	0.108919	0.186313	0.180379
												-0.3908	0.177366	0.0547461	0.106204	0.136658	0.0622132	0.0748953	0.122961	0.109022	0.186494	0.180532
												-0.389667	0.177597	0.0547669	0.106238	0.136786	0.0623502	0.0750003	0.123147	0.109125	0.186676	0.180685
												-0.388533	0.177828	0.0547878	0.106271	0.136914	0.0624871	0.0751054	0.123333	0.109228	0.186857	0.180838
												-0.3874	0.178058	0.0548086	0.106304	0.137042	0.062624	0.0752104	0.123519	0.109331	0.187039	0.180991
												-0.386267	0.178289	0.0548295	0.106337	0.137169	0.062761	0.0753155	0.123705	0.109434	0.18722	0.181144
												-0.385133	0.17852	0.0548504	0.106371	0.137297	0.0628979	0.0754205	0.123891	0.109537	0.187401	0.181297
												-0.384	0.178751	0.0548712	0.106404	0.137425	0.0630348	0.0755255	0.124077	0.10964	0.187583	0.181451
												-0.382867	0.178982	0.0548921	0.106437	0.137553	0.0631718	0.0756306	0.124263	0.109743	0.187764	0.181604
												-0.381733	0.179213	0.0549129	0.106471	0.13768	0.0633087	0.0757356	0.124449	0.109846	0.187946	0.181757
												-0.3806	0.179443	0.0549338	0.106504	0.137808	0.0634456	0.0758407	0.124635	0.109949	0.188127	0.18191
												-0.379467	0.179674	0.0549546	0.106537	0.137936	0.0635826	0.0759457	0.124821	0.110052	0.188309	0.182063
												-0.378333	0.179905	0.0549755	0.10657	0.138063	0.0637195	0.0760507	0.125007	0.110155	0.18849	0.182216
												-0.3772	0.180136	0.0549964	0.106604	0.138191	0.0638564	0.0761558	0.125193	0.110258	0.188671	0.182369
												-0.376067	0.180367	0.0550172	0.106637	0.138319	0.0639934	0.0762608	0.125379	0.110361	0.188853	0.182522
												-0.374933	0.180598	0.0550381	0.10667	0.138447	0.0641303	0.0763659	0.125566	0.110464	0.189034	0.182675
												-0.3738	0.180829	0.0550589	0.106704	0.138574	0.0642672	0.0764709	0.125752	0.110567	0.189216	0.182829
												-0.372667	0.181059	0.0550798	0.106737	0.138702	0.0644042	0.076576	0.125938	0.11067	0.189397	0.182982
												-0.371533	0.18129	0.0551006	0.10677	0.13883	0.0645411	0.076681	0.126124	0.110773	0.189579	0.183135
												-0.3704	0.181521	0.0551215	0.106803	0.138958	0.064678	0.076786	0.12631	0.110876	0.18976	0.183288
												-0.369267	0.181752	0.0551424	0.106837	0.139085	0.064815	0.0768911	0.126496	0.110979	0.189942	0.183441
												-0.368133	0.181983	0.0551632	0.10687	0.139213	0.0649519	0.0769961	0.126682	0.111082	0.190123	0.183594
												-0.367	0.182214	0.0551841	0.106903	0.139341	0.0650888	0.0771012	0.126868	0.111185	0.190304	0.183747
												-0.365867	0.182445	0.0552049	0.106937	0.139469	0.0652258	0.0772062	0.127054	0.111288	0.190486	0.1839
												-0.364733	0.182675	0.0552258	0.10697	0.139596	0.0653627	0.0773112	0.12724	0.111391	0.190667	0.184054
												-0.3636	0.182906	0.0552466	0.107003	0.139724	0.0654996	0.0774163	0.127426	0.111494	0.190849	0.184207
												-0.362467	0.183137	0.0552675	0.107036	0.139852	0.0656366	0.0775213	0.127612	0.111597	0.19103	0.18436
												-0.361333	0.183368	0.0552884	0.10707	0.139979	0.0657735	0.0776264	0.127798	0.1117	0.191212	0.184513
												-0.3602	0.183599	0.0553092	0.107103	0.140107	0.0659104	0.0777314	0.127984	0.111803	0.191393	0.184666
												-0.359067	0.18383	0.0553301	0.107136	0.140235	0.0660474	0.0778365	0.12817	0.111906	0.191574	0.184819
												-0.357933	0.18406	0.0553509	0.10717	0.140363	0.0661843	0.0779415	0.128357	0.112009	0.191756	0.184972
												-0.3568	0.184291	0.0553718	0.107203	0.14049	0.0663212	0.0780465	0.128543	0.112112	0.191937	0.185125
												-0.355667	0.184522	0.0553926	0.107236	0.140618	0.0664582	0.0781516	0.128729	0.112216	0.192119	0.185279
												-0.354533	0.184753	0.0554135	0.107269	0.140746	0.0665951	0.0782566	0.128915	0.112319	0.1923	0.185432
												-0.3534	0.184984	0.0554343	0.107303	0.140874	0.066732	0.0783617	0.129101	0.112422	0.192482	0.185585
												-0.352267	0.185215	0.0554552	0.107336	0.141001	0.066869	0.0784667	0.129287	0.112525	0.192663	0.185738
												-0.351133	0.185446	0.0554761	0.107369	0.141129	0.0670059	0.0785717	0.129473	0.112628	0.192845	0.185891
												-0.35	0.185676	0.0554969	0.107403	0.141257	0.0671428	0.0786768	0.129659	0.112731	0.193026	0.186044
												-0.348867	0.185907	0.0555178	0.107436	0.141384	0.0672798	0.0787818	0.129845	0.112834	0.193207	0.186197
												-0.347733	0.186138	0.0555386	0.107469	0.141512	0.0674167	0.0788869	0.130031	0.112937	0.193389	0.18635
												-0.3466	0.186369	0.0555595	0.107502	0.14164	0.0675536	0.0789919	0.130217	0.11304	0.19357	0.186503
												-0.345467	0.1866	0.0555803	0.107536	0.141768	0.0676906	0.079097	0.130403	0.113143	0.193752	0.186657
												-0.344333	0.186831	0.0556012	0.107569	0.141895	0.0678275	0.079202	0.130589	0.113246	0.193933	0.18681
												-0.3432	0.187061	0.0556221	0.107602	0.142023	0.0679644	0.079307	0.130775	0.113349	0.194115	0.186963
												-0.342067	0.187292	0.0556429	0.107635	0.142151	0.0681014	0.0794121	0.130961	0.113452	0.194296	0.187116
												-0.340933	0.187523	0.0556638	0.107669	0.142279	0.0682383	0.0795171	0.131147	0.113555	0.194477	0.187269
												-0.3398	0.187754	0.0556846	0.107702	0.142406	0.0683752	0.0796222	0.131334	0.113658	0.194659	0.187422
												-0.338667	0.187985	0.0557055	0.107735	0.142534	0.0685122	0.0797272	0.13152	0.113761	0.19484	0.187575
												-0.337533	0.188216	0.0557263	0.107769	0.142662	0.0686491	0.0798322	0.131706	0.113864	0.195022	0.187728
												-0.3364	0.188447	0.0557472	0.107802	0.14279	0.068786	0.0799373	0.131892	0.113967	0.195203	0.187882
												-0.335267	0.188677	0.0557681	0.107835	0.142917	0.068923	0.0800423	0.132078	0.11407	0.195385	0.188035
												-0.334133	0.188908	0.0557889	0.107868	0.143045	0.0690599	0.0801474	0.132264	0.114173	0.195566	0.188188
												-0.333	0.189139	0.0558098	0.107902	0.143173	0.0691968	0.0802524	0.13245	0.114276	0.195748	0.188341
												-0.331867	0.18937	0.0558306	0.107935	0.1433	0.0693338	0.0803575	0.132636	0.114379	0.195929	0.188494
												-0.330733	0.189601	0.0558515	0.107968	0.143428	0.0694707	0.0804625	0.132822	0.114482	0.19611	0.188647
												-0.3296	0.189832	0.0558723	0.108002	0.143556	0.0696076	0.0805675	0.133008	0.114585	0.196292	0.1888
												-0.328467	0.190062	0.0558932	0.108035	0.143684	0.0697446	0.0806726	0.133194	0.114688	0.196473	0.188953
												-0.327333	0.190293	0.0559141	0.108068	0.143811	0.0698815	0.0807776	0.13338	0.114791	0.196655	0.189107
												-0.3262	0.190524	0.0559349	0.108101	0.143939	0.0700184	0.0808827	0.133566	0.114894	0.196836	0.18926
												-0.325067	0.190755	0.0559558	0.108135	0.144067	0.0701554	0.0809877	0.133752	0.114997	0.197018	0.189413
												-0.323933	0.190986	0.0559766	0.108168	0.144195	0.0702923	0.0810927	0.133938	0.1151	0.197199	0.189566
												-0.3228	0.191217	0.0559975	0.108201	0.144322	0.0704292	0.0811978	0.134124	0.115203	0.19738	0.189719
												-0.321667	0.191448	0.0560183	0.108235	0.14445	0.0705662	0.0813028	0.134311	0.115306	0.197562	0.189872
												-0.320533	0.191678	0.0560392	0.108268	0.144578	0.0707031	0.0814079	0.134497	0.115409	0.197743	0.190025
												-0.3194	0.191909	0.0560601	0.108301	0.144705	0.07084	0.0815129	0.134683	0.115512	0.197925	0.190178
												-0.318267	0.19214	0.0560809	0.108334	0.144833	0.070977	0.081618	0.134869	0.115615	0.198106	0.190332
												-0.317133	0.192371	0.0561018	0.108368	0.144961	0.0711139	0.081723	0.135055	0.115718	0.198288	0.190485
												-0.316	0.192602	0.0561226	0.108401	0.145089	0.0712508	0.081828	0.135241	0.115821	0.198469	0.190638
												-0.314867	0.192833	0.0561435	0.108434	0.145216	0.0713878	0.0819331	0.135427	0.115924	0.198651	0.190791
												-0.313733	0.193063	0.0561643	0.108468	0.145344	0.0715247	0.0820381	0.135613	0.116027	0.198832	0.190944
												-0.3126	0.193294	0.0561852	0.108501	0.145472	0.0716616	0.0821432	0.135799	0.11613	0.199013	0.191097
												-0.311467	0.193525	0.0562061	0.108534	0.1456	0.0717986	0.0822482	0.135985	0.116233	0.199195	0.19125
												-0.310333	0.193756	0.0562269	0.108567	0.145727	0.0719355	0.0823532	0.136171	0.116336	0.199376	0.191403
												-0.3092	0.193987	0.0562478	0.108601	0.145855	0.0720724	0.0824583	0.136357	0.116439	0.199558	0.191556
												-0.308067	0.194218	0.0562686	0.108634	0.145983	0.0722094	0.0825633	0.136543	0.116542	0.199739	0.19171
												-0.306933	0.194449	0.0562895	0.108667	0.146111	0.0723463	0.0826684	0.136729	0.116645	0.199921	0.191863
												-0.3058	0.194679	0.0563103	0.1087	0.146238	0.0724832	0.0827734	0.136915	0.116748	0.200102	0.192016
												-0.304667	0.19491	0.0563312	0.108734	0.146366	0.0726202	0.0828785	0.137101	0.116851	0.200284	0.192169
												-0.303533	0.195141	0.056352	0.108767	0.146494	0.0727571	0.0829835	0.137288	0.116954	0.200465	0.192322
												-0.3024	0.195372	0.0563729	0.1088	0.146621	0.072894	0.0830885	0.137474	0.117057	0.200646	0.192475
												-0.301267	0.195603	0.0563938	0.108834	0.146749	0.073031	0.0831936	0.13766	0.117161	0.200828	0.192628
												-0.300133	0.195834	0.0564146	0.108867	0.146877	0.0731679	0.0832986	0.137846	0.117264	0.201009	0.192781
												-0.299	0.196065	0.0564355	0.1089	0.147005	0.0733048	0.0834037	0.138032	0.117367	0.201191	0.192935
												-0.297867	0.196295	0.0564563	0.108933	0.147132	0.0734418	0.0835087	0.138218	0.11747	0.201372	0.193088
												-0.296733	0.196526	0.0564772	0.108967	0.14726	0.0735787	0.0836137	0.138404	0.117573	0.201554	0.193241
												-0.2956	0.196757	0.056498	0.109	0.147388	0.0737157	0.0837188	0.13859	0.117676	0.201735	0.193394
												-0.294467	0.196988	0.0565189	0.109033	0.147516	0.0738526	0.0838238	0.138776	0.117779	0.201916	0.193547
												-0.293333	0.197219	0.0565398	0.109067	0.147643	0.0739895	0.0839289	0.138962	0.117882	0.202098	0.1937
												-0.2922	0.19745	0.0565606	0.1091	0.147771	0.0741265	0.0840339	0.139148	0.117985	0.202279	0.193853
												-0.291067	0.19768	0.0565815	0.109133	0.147899	0.0742634	0.084139	0.139334	0.118088	0.202461	0.194006
												-0.289933	0.197911	0.0566023	0.109166	0.148026	0.0744003	0.084244	0.13952	0.118191	0.202642	0.19416
												-0.2888	0.198142	0.0566232	0.1092	0.148154	0.0745373	0.084349	0.139706	0.118294	0.202824	0.194313
												-0.287667	0.198373	0.056644	0.109233	0.148282	0.0746742	0.0844541	0.139892	0.118397	0.203005	0.194466
												-0.286533	0.198604	0.0566649	0.109266	0.14841	0.0748111	0.0845591	0.140079	0.1185	0.203187	0.194619
												-0.2854	0.198835	0.0566858	0.1093	0.148537	0.0749481	0.0846642	0.140265	0.118603	0.203368	0.194772
												-0.284267	0.199066	0.0567066	0.109333	0.148665	0.075085	0.0847692	0.140451	0.118706	0.203549	0.194925
												-0.283133	0.199296	0.0567275	0.109366	0.148793	0.0752219	0.0848742	0.140637	0.118809	0.203731	0.195078
												-0.282	0.199527	0.0567483	0.109399	0.148921	0.0753589	0.0849793	0.140823	0.118912	0.203912	0.195231
												-0.280867	0.199758	0.0567692	0.109433	0.149048	0.0754958	0.0850843	0.141009	0.119015	0.204094	0.195384
												-0.279733	0.199989	0.05679	0.109466	0.149176	0.0756327	0.0851894	0.141195	0.119118	0.204275	0.195538
												-0.2786	0.20022	0.0568109	0.109499	0.149304	0.0757697	0.0852944	0.141381	0.119221	0.204457	0.195691
												-0.277467	0.200451	0.0568318	0.109533	0.149432	0.0759066	0.0853995	0.141567	0.119324	0.204638	0.195844
												-0.276333	0.200681	0.0568526	0.109566	0.149559	0.0760435	0.0855045	0.141753	0.119427	0.204819	0.195997
												-0.2752	0.200912	0.0568735	0.109599	0.149687	0.0761805	0.0856095	0.141939	0.11953	0.205001	0.19615
												-0.274067	0.201143	0.0568943	0.109632	0.149815	0.0763174	0.0857146	0.142125	0.119633	0.205182	0.196303
												-0.272933	0.201374	0.0569152	0.109666	0.149942	0.0764543	0.0858196	0.142311	0.119736	0.205364	0.196456
												-0.2718	0.201605	0.056936	0.109699	0.15007	0.0765913	0.0859247	0.142497	0.119839	0.205545	0.196609
												-0.270667	0.201836	0.0569569	0.109732	0.150198	0.0767282	0.0860297	0.142683	0.119942	0.205727	0.196763
												-0.269533	0.202067	0.0569778	0.109765	0.150326	0.0768651	0.0861347	0.142869	0.120045	0.205908	0.196916
												-0.2684	0.202297	0.0569986	0.109799	0.150453	0.0770021	0.0862398	0.143056	0.120148	0.20609	0.197069
												-0.267267	0.202528	0.0570195	0.109832	0.150581	0.077139	0.0863448	0.143242	0.120251	0.206271	0.197222
												-0.266133	0.202759	0.0570403	0.109865	0.150709	0.0772759	0.0864499	0.143428	0.120354	0.206452	0.197375
												-0.265	0.20299	0.0570612	0.109899	0.150837	0.0774129	0.0865549	0.143614	0.120457	0.206634	0.197528
												-0.263867	0.203221	0.057082	0.109932	0.150964	0.0775498	0.08666	0.1438	0.12056	0.206815	0.197681
												-0.262733	0.203452	0.0571029	0.109965	0.151092	0.0776867	0.086765	0.143986	0.120663	0.206997	0.197834
												-0.2616	0.203682	0.0571238	0.109998	0.15122	0.0778237	0.08687	0.144172	0.120766	0.207178	0.197988
												-0.260467	0.203913	0.0571446	0.110032	0.151347	0.0779606	0.0869751	0.144358	0.120869	0.20736	0.198141
												-0.259333	0.204144	0.0571655	0.110065	0.151475	0.0780975	0.0870801	0.144544	0.120972	0.207541	0.198294
												-0.2582	0.204375	0.0571863	0.110098	0.151603	0.0782345	0.0871852	0.14473	0.121075	0.207722	0.198447
												-0.257067	0.204606	0.0572072	0.110132	0.151731	0.0783714	0.0872902	0.144916	0.121178	0.207904	0.1986
												-0.255933	0.204837	0.057228	0.110165	0.151858	0.0785083	0.0873952	0.145102	0.121281	0.208085	0.198753
												-0.2548	0.205068	0.0572489	0.110198	0.151986	0.0786453	0.0875003	0.145288	0.121384	0.208267	0.198906
												-0.253667	0.205298	0.0572697	0.110231	0.152114	0.0787822	0.0876053	0.145474	0.121487	0.208448	0.199059
												-0.252533	0.205529	0.0572906	0.110265	0.152242	0.0789191	0.0877104	0.14566	0.12159	0.20863	0.199212
												-0.2514	0.20576	0.0573115	0.110298	0.152369	0.0790561	0.0878154	0.145846	0.121693	0.208811	0.199366
												-0.250267	0.205991	0.0573323	0.110331	0.152497	0.079193	0.0879205	0.146033	0.121796	0.208993	0.199519
												-0.249133	0.206222	0.0573532	0.110365	0.152625	0.0793299	0.0880255	0.146219	0.121899	0.209174	0.199672
												-0.248	0.206453	0.057374	0.110398	0.152753	0.0794669	0.0881305	0.146405	0.122003	0.209355	0.199825
												-0.246867	0.206683	0.0573949	0.110431	0.15288	0.0796038	0.0882356	0.146591	0.122106	0.209537	0.199978
												-0.245733	0.206914	0.0574157	0.110464	0.153008	0.0797407	0.0883406	0.146777	0.122209	0.209718	0.200131
												-0.2446	0.207145	0.0574366	0.110498	0.153136	0.0798777	0.0884457	0.146963	0.122312	0.2099	0.200284
												-0.243467	0.207376	0.0574575	0.110531	0.153263	0.0800146	0.0885507	0.147149	0.122415	0.210081	0.200437
												-0.242333	0.207607	0.0574783	0.110564	0.153391	0.0801515	0.0886557	0.147335	0.122518	0.210263	0.200591
												-0.2412	0.207838	0.0574992	0.110598	0.153519	0.0802885	0.0887608	0.147521	0.122621	0.210444	0.200744
												-0.240067	0.208069	0.05752	0.110631	0.153647	0.0804254	0.0888658	0.147707	0.122724	0.210625	0.200897
												-0.238933	0.208299	0.0575409	0.110664	0.153774	0.0805623	0.0889709	0.147893	0.122827	0.210807	0.20105
												-0.2378	0.20853	0.0575617	0.110697	0.153902	0.0806993	0.0890759	0.148079	0.12293	0.210988	0.201203
												-0.236667	0.208761	0.0575826	0.110731	0.15403	0.0808362	0.089181	0.148265	0.123033	0.21117	0.201356
												-0.235533	0.208992	0.0576035	0.110764	0.154158	0.0809731	0.089286	0.148451	0.123136	0.211351	0.201509
												-0.2344	0.209223	0.0576243	0.110797	0.154285	0.0811101	0.089391	0.148637	0.123239	0.211533	0.201662
												-0.233267	0.209454	0.0576452	0.11083	0.154413	0.081247	0.0894961	0.148823	0.123342	0.211714	0.201816
												-0.232133	0.209685	0.057666	0.110864	0.154541	0.0813839	0.0896011	0.14901	0.123445	0.211896	0.201969
												-0.231	0.209915	0.0576869	0.110897	0.154668	0.0815209	0.0897062	0.149196	0.123548	0.212077	0.202122
												-0.229867	0.210146	0.0577077	0.11093	0.154796	0.0816578	0.0898112	0.149382	0.123651	0.212258	0.202275
												-0.228733	0.210377	0.0577286	0.110964	0.154924	0.0817947	0.0899162	0.149568	0.123754	0.21244	0.202428
												-0.2276	0.210608	0.0577495	0.110997	0.155052	0.0819317	0.0900213	0.149754	0.123857	0.212621	0.202581
												-0.226467	0.210839	0.0577703	0.11103	0.155179	0.0820686	0.0901263	0.14994	0.12396	0.212803	0.202734
												-0.225333	0.21107	0.0577912	0.111063	0.155307	0.0822055	0.0902314	0.150126	0.124063	0.212984	0.202887
												-0.2242	0.2113	0.057812	0.111097	0.155435	0.0823425	0.0903364	0.150312	0.124166	0.213166	0.20304
												-0.223067	0.211531	0.0578329	0.11113	0.155563	0.0824794	0.0904415	0.150498	0.124269	0.213347	0.203194
												-0.221933	0.211762	0.0578537	0.111163	0.15569	0.0826163	0.0905465	0.150684	0.124372	0.213528	0.203347
												-0.2208	0.211993	0.0578746	0.111197	0.155818	0.0827533	0.0906515	0.15087	0.124475	0.21371	0.2035
												-0.219667	0.212224	0.0578955	0.11123	0.155946	0.0828902	0.0907566	0.151056	0.124578	0.213891	0.203653
												-0.218533	0.212455	0.0579163	0.111263	0.156073	0.0830271	0.0908616	0.151242	0.124681	0.214073	0.203806
												-0.2174	0.212686	0.0579372	0.111296	0.156201	0.0831641	0.0909667	0.151428	0.124784	0.214254	0.203959
												-0.216267	0.212916	0.057958	0.11133	0.156329	0.083301	0.0910717	0.151614	0.124887	0.214436	0.204112
												-0.215133	0.213147	0.0579789	0.111363	0.156457	0.0834379	0.0911767	0.151801	0.12499	0.214617	0.204265
												-0.214	0.213378	0.0579997	0.111396	0.156584	0.0835749	0.0912818	0.151987	0.125093	0.214799	0.204419
												-0.212867	0.213609	0.0580206	0.11143	0.156712	0.0837118	0.0913868	0.152173	0.125196	0.21498	0.204572
												-0.211733	0.21384	0.0580415	0.111463	0.15684	0.0838487	0.0914919	0.152359	0.125299	0.215161	0.204725
												-0.2106	0.214071	0.0580623	0.111496	0.156968	0.0839857	0.0915969	0.152545	0.125402	0.215343	0.204878
												-0.209467	0.214301	0.0580832	0.111529	0.157095	0.0841226	0.091702	0.152731	0.125505	0.215524	0.205031
												-0.208333	0.214532	0.058104	0.111563	0.157223	0.0842595	0.091807	0.152917	0.125608	0.215706	0.205184
												-0.2072	0.214763	0.0581249	0.111596	0.157351	0.0843965	0.091912	0.153103	0.125711	0.215887	0.205337
												-0.206067	0.214994	0.0581457	0.111629	0.157479	0.0845334	0.0920171	0.153289	0.125814	0.216069	0.20549
												-0.204933	0.215225	0.0581666	0.111663	0.157606	0.0846703	0.0921221	0.153475	0.125917	0.21625	0.205644
												-0.2038	0.215456	0.0581874	0.111696	0.157734	0.0848073	0.0922272	0.153661	0.12602	0.216431	0.205797
												-0.202667	0.215687	0.0582083	0.111729	0.157862	0.0849442	0.0923322	0.153847	0.126123	0.216613	0.20595
												-0.201533	0.215917	0.0582292	0.111762	0.157989	0.0850811	0.0924372	0.154033	0.126226	0.216794	0.206103
												-0.2004	0.216148	0.05825	0.111796	0.158117	0.0852181	0.0925423	0.154219	0.126329	0.216976	0.206256
												-0.199267	0.216379	0.0582709	0.111829	0.158245	0.085355	0.0926473	0.154405	0.126432	0.217157	0.206409
												-0.198133	0.21661	0.0582917	0.111862	0.158373	0.0854919	0.0927524	0.154591	0.126535	0.217339	0.206562
												-0.197	0.216841	0.0583126	0.111895	0.1585	0.0856289	0.0928574	0.154778	0.126638	0.21752	0.206715
												-0.195867	0.217072	0.0583334	0.111929	0.158628	0.0857658	0.0929625	0.154964	0.126741	0.217702	0.206869
												-0.194733	0.217302	0.0583543	0.111962	0.158756	0.0859027	0.0930675	0.15515	0.126844	0.217883	0.207022
												-0.1936	0.217533	0.0583752	0.111995	0.158884	0.0860397	0.0931725	0.155336	0.126948	0.218064	0.207175
												-0.192467	0.217764	0.058396	0.112029	0.159011	0.0861766	0.0932776	0.155522	0.127051	0.218246	0.207328
												-0.191333	0.217995	0.0584169	0.112062	0.159139	0.0863135	0.0933826	0.155708	0.127154	0.218427	0.207481
												-0.1902	0.218226	0.0584377	0.112095	0.159267	0.0864505	0.0934877	0.155894	0.127257	0.218609	0.207634
												-0.189067	0.218457	0.0584586	0.112128	0.159394	0.0865874	0.0935927	0.15608	0.12736	0.21879	0.207787
												-0.187933	0.218688	0.0584794	0.112162	0.159522	0.0867243	0.0936977	0.156266	0.127463	0.218972	0.20794
												-0.1868	0.218918	0.0585003	0.112195	0.15965	0.0868613	0.0938028	0.156452	0.127566	0.219153	0.208093
												-0.185667	0.219149	0.0585212	0.112228	0.159778	0.0869982	0.0939078	0.156638	0.127669	0.219334	0.208247
												-0.184533	0.21938	0.058542	0.112262	0.159905	0.0871351	0.0940129	0.156824	0.127772	0.219516	0.2084
												-0.1834	0.219611	0.0585629	0.112295	0.160033	0.0872721	0.0941179	0.15701	0.127875	0.219697	0.208553
												-0.182267	0.219842	0.0585837	0.112328	0.160161	0.087409	0.094223	0.157196	0.127978	0.219879	0.208706
												-0.181133	0.220073	0.0586046	0.112361	0.160289	0.0875459	0.094328	0.157382	0.128081	0.22006	0.208859
												-0.18	0.220303	0.0586254	0.112395	0.160416	0.0876829	0.094433	0.157568	0.128184	0.220242	0.209012
												-0.178867	0.220534	0.0586463	0.112428	0.160544	0.0878198	0.0945381	0.157755	0.128287	0.220423	0.209165
												-0.177733	0.220765	0.0586672	0.112461	0.160672	0.0879567	0.0946431	0.157941	0.12839	0.220605	0.209318
												-0.1766	0.220996	0.058688	0.112495	0.1608	0.0880937	0.0947482	0.158127	0.128493	0.220786	0.209472
												-0.175467	0.221227	0.0587089	0.112528	0.160927	0.0882306	0.0948532	0.158313	0.128596	0.220967	0.209625
												-0.174333	0.221458	0.0587297	0.112561	0.161055	0.0883675	0.0949582	0.158499	0.128699	0.221149	0.209778
												-0.1732	0.221689	0.0587506	0.112594	0.161183	0.0885045	0.0950633	0.158685	0.128802	0.22133	0.209931
												-0.172067	0.221919	0.0587714	0.112628	0.16131	0.0886414	0.0951683	0.158871	0.128905	0.221512	0.210084
												-0.170933	0.22215	0.0587923	0.112661	0.161438	0.0887783	0.0952734	0.159057	0.129008	0.221693	0.210237
												-0.1698	0.222381	0.0588132	0.112694	0.161566	0.0889153	0.0953784	0.159243	0.129111	0.221875	0.21039
												-0.168667	0.222612	0.058834	0.112728	0.161694	0.0890522	0.0954835	0.159429	0.129214	0.222056	0.210543
												-0.167533	0.222843	0.0588549	0.112761	0.161821	0.0891891	0.0955885	0.159615	0.129317	0.222237	0.210697
												-0.1664	0.223074	0.0588757	0.112794	0.161949	0.0893261	0.0956935	0.159801	0.12942	0.222419	0.21085
												-0.165267	0.223305	0.0588966	0.112827	0.162077	0.089463	0.0957986	0.159987	0.129523	0.2226	0.211003
												-0.164133	0.223535	0.0589174	0.112861	0.162205	0.0895999	0.0959036	0.160173	0.129626	0.222782	0.211156
												-0.163	0.223766	0.0589383	0.112894	0.162332	0.0897369	0.0960087	0.160359	0.129729	0.222963	0.211309
												-0.161867	0.223997	0.0589592	0.112927	0.16246	0.0898738	0.0961137	0.160545	0.129832	0.223145	0.211462
												-0.160733	0.224228	0.05898	0.112961	0.162588	0.0900107	0.0962187	0.160732	0.129935	0.223326	0.211615
												-0.1596	0.224459	0.0590009	0.112994	0.162715	0.0901477	0.0963238	0.160918	0.130038	0.223508	0.211768
												-0.158467	0.22469	0.0590217	0.113027	0.162843	0.0902846	0.0964288	0.161104	0.130141	0.223689	0.211921
												-0.157333	0.22492	0.0590426	0.11306	0.162971	0.0904215	0.0965339	0.16129	0.130244	0.22387	0.212075
												-0.1562	0.225151	0.0590634	0.113094	0.163099	0.0905585	0.0966389	0.161476	0.130347	0.224052	0.212228
												-0.155067	0.225382	0.0590843	0.113127	0.163226	0.0906954	0.096744	0.161662	0.13045	0.224233	0.212381
												-0.153933	0.225613	0.0591051	0.11316	0.163354	0.0908323	0.096849	0.161848	0.130553	0.224415	0.212534
												-0.1528	0.225844	0.059126	0.113193	0.163482	0.0909693	0.096954	0.162034	0.130656	0.224596	0.212687
												-0.151667	0.226075	0.0591469	0.113227	0.16361	0.0911062	0.0970591	0.16222	0.130759	0.224778	0.21284
												-0.150533	0.226306	0.0591677	0.11326	0.163737	0.0912431	0.0971641	0.162406	0.130862	0.224959	0.212993
												-0.1494	0.226536	0.0591886	0.113293	0.163865	0.0913801	0.0972692	0.162592	0.130965	0.225141	0.213146
												-0.148267	0.226767	0.0592094	0.113327	0.163993	0.091517	0.0973742	0.162778	0.131068	0.225322	0.2133
												-0.147133	0.226998	0.0592303	0.11336	0.164121	0.0916539	0.0974792	0.162964	0.131171	0.225503	0.213453
												-0.146	0.227229	0.0592511	0.113393	0.164248	0.0917909	0.0975843	0.16315	0.131274	0.225685	0.213606
												-0.144867	0.22746	0.059272	0.113426	0.164376	0.0919278	0.0976893	0.163336	0.131377	0.225866	0.213759
												-0.143733	0.227691	0.0592929	0.11346	0.164504	0.0920647	0.0977944	0.163523	0.13148	0.226048	0.213912
												-0.1426	0.227921	0.0593137	0.113493	0.164631	0.0922017	0.0978994	0.163709	0.131583	0.226229	0.214065
												-0.141467	0.228152	0.0593346	0.113526	0.164759	0.0923386	0.0980045	0.163895	0.131686	0.226411	0.214218
												-0.140333	0.228383	0.0593554	0.11356	0.164887	0.0924755	0.0981095	0.164081	0.131789	0.226592	0.214371
												-0.1392	0.228614	0.0593763	0.113593	0.165015	0.0926125	0.0982145	0.164267	0.131893	0.226773	0.214525
												-0.138067	0.228845	0.0593971	0.113626	0.165142	0.0927494	0.0983196	0.164453	0.131996	0.226955	0.214678
												-0.136933	0.229076	0.059418	0.113659	0.16527	0.0928863	0.0984246	0.164639	0.132099	0.227136	0.214831
												-0.1358	0.229307	0.0594389	0.113693	0.165398	0.0930233	0.0985297	0.164825	0.133279	0.227318	0.214984
												-0.134667	0.229537	0.0594597	0.113726	0.165526	0.0931602	0.0986347	0.165011	0.134553	0.227499	0.215137
												-0.133533	0.229768	0.0594806	0.113759	0.165653	0.0932971	0.0987397	0.165197	0.135827	0.227681	0.21529
												-0.1324	0.229999	0.0595014	0.113793	0.165781	0.0934341	0.0988448	0.165383	0.137102	0.227862	0.215443
												-0.131267	0.23023	0.0595223	0.113826	0.165909	0.093571	0.0989498	0.165569	0.138376	0.228044	0.215596
												-0.130133	0.230461	0.0595431	0.113859	0.166036	0.0937079	0.0990549	0.165755	0.13965	0.228225	0.215749
												-0.129	0.230692	0.059564	0.113892	0.166164	0.0938449	0.0991599	0.165941	0.140924	0.228406	0.215903
												-0.127867	0.230922	0.0595849	0.113926	0.166292	0.0939818	0.099265	0.166127	0.142198	0.228588	0.216056
												-0.126733	0.231153	0.0596057	0.113959	0.16642	0.0941187	0.09937	0.166313	0.143472	0.228769	0.216209
												-0.1256	0.231384	0.0596266	0.113992	0.166547	0.0942557	0.099475	0.1665	0.144746	0.228951	0.216362
												-0.124467	0.231615	0.0596474	0.114026	0.166675	0.0943926	0.0995801	0.166686	0.14602	0.229132	0.216515
												-0.123333	0.231846	0.0596683	0.114059	0.166803	0.0945295	0.0996851	0.166872	0.147294	0.229314	0.216668
												-0.1222	0.232077	0.0596891	0.114092	0.166931	0.0946665	0.0997902	0.167058	0.148568	0.229495	0.216821
												-0.121067	0.232308	0.05971	0.114125	0.167058	0.0948034	0.0998952	0.167244	0.149842	0.229676	0.216974
												-0.119933	0.232538	0.0597309	0.114159	0.167186	0.0949403	0.1	0.16743	0.151116	0.229858	0.217128
												-0.1188	0.232769	0.0597517	0.114192	0.167314	0.0950773	0.100105	0.167616	0.15239	0.230039	0.217281
												-0.117667	0.233	0.0597726	0.114225	0.167442	0.0952142	0.10021	0.167802	0.153664	0.230221	0.217434
												-0.116533	0.233231	0.0597934	0.114258	0.167569	0.0953511	0.100315	0.167988	0.154938	0.230402	0.217587
												-0.1154	0.233462	0.0598143	0.114292	0.167697	0.0954881	0.10042	0.168174	0.156212	0.230584	0.21774
												-0.114267	0.233693	0.0598351	0.114325	0.167825	0.095625	0.100525	0.16836	0.157486	0.230765	0.217893
												-0.113133	0.233923	0.059856	0.114358	0.167952	0.0957619	0.10063	0.168546	0.15876	0.230947	0.218046
												-0.112	0.234154	0.0598769	0.114392	0.16808	0.0958989	0.100736	0.168732	0.160034	0.231128	0.218199
												-0.110867	0.234385	0.0598977	0.114425	0.168208	0.0960358	0.100841	0.168918	0.161308	0.231309	0.218353
												-0.109733	0.234616	0.0599186	0.114458	0.168336	0.0961727	0.100946	0.169104	0.162582	0.231491	0.218506
												-0.1086	0.234847	0.0599394	0.114491	0.168463	0.0963097	0.101051	0.16929	0.163857	0.231672	0.218659
												-0.107467	0.235078	0.0599603	0.114525	0.168591	0.0964466	0.101156	0.169477	0.165131	0.231854	0.218812
												-0.106333	0.235309	0.0599811	0.114558	0.168719	0.0965835	0.101261	0.169663	0.166405	0.232035	0.218965
												-0.1052	0.235539	0.060002	0.114591	0.168847	0.0967205	0.101366	0.169849	0.167679	0.232217	0.219118
												-0.104067	0.23577	0.0600229	0.114625	0.168974	0.0968574	0.101471	0.170035	0.168953	0.232398	0.219271
												-0.102933	0.236001	0.0600437	0.114658	0.169102	0.0969943	0.101576	0.170221	0.170227	0.232579	0.219424
												-0.1018	0.236232	0.0600646	0.114691	0.16923	0.0971313	0.101681	0.170407	0.171501	0.232761	0.219577
												-0.100667	0.236463	0.0600854	0.114724	0.169357	0.0972682	0.101905	0.170593	0.172775	0.232942	0.219731
												-0.0995333	0.236694	0.0601063	0.114758	0.169485	0.0974051	0.102997	0.170779	0.174049	0.233124	0.219884
												-0.0984	0.236925	0.0601271	0.114791	0.169613	0.0975421	0.104089	0.170965	0.175323	0.233305	0.220037
												-0.0972667	0.237155	0.060148	0.114824	0.169741	0.097679	0.105181	0.171151	0.176597	0.233487	0.22019
												-0.0961333	0.237386	0.0601688	0.114858	0.169868	0.0978159	0.106273	0.171337	0.177871	0.233668	0.220343
												-0.095	0.237617	0.0601897	0.114891	0.169996	0.0979529	0.107364	0.171523	0.179145	0.23385	0.220496
												-0.0938667	0.237848	0.0602106	0.114924	0.170124	0.0980898	0.108456	0.171709	0.180419	0.234031	0.220649
												-0.0927333	0.238079	0.0602314	0.114957	0.170252	0.0982267	0.109548	0.171895	0.181693	0.234212	0.220802
												-0.0916	0.23831	0.0602523	0.114991	0.170379	0.0983637	0.11064	0.172081	0.182967	0.234394	0.220956
												-0.0904667	0.23854	0.0602731	0.115024	0.170507	0.0985006	0.111731	0.172267	0.184241	0.234575	0.221109
												-0.0893333	0.238771	0.060294	0.115057	0.170635	0.0986375	0.112823	0.172454	0.185515	0.234757	0.221262
												-0.0882	0.239002	0.0603148	0.115091	0.170763	0.0987745	0.113915	0.17264	0.186789	0.234938	0.221415
												-0.0870667	0.239233	0.0603357	0.115124	0.17089	0.0989114	0.115007	0.172826	0.188063	0.23512	0.221568
												-0.0859333	0.239464	0.0603566	0.115157	0.171018	0.0990483	0.116099	0.173012	0.189337	0.235301	0.221721
												-0.0848	0.239695	0.0603774	0.11519	0.171146	0.0991853	0.11719	0.173198	0.190611	0.235482	0.221874
												-0.0836667	0.239926	0.0603983	0.115224	0.171273	0.0993222	0.118282	0.173384	0.191886	0.235664	0.222027
												-0.0825333	0.240156	0.0604191	0.115257	0.171401	0.0994591	0.119374	0.17357	0.19316	0.235845	0.222181
												-0.0814	0.240387	0.06044	0.11529	0.171529	0.0995961	0.120466	0.173756	0.194434	0.236027	0.222334
												-0.0802667	0.240618	0.0604608	0.115323	0.171657	0.099733	0.121557	0.173942	0.195708	0.236208	0.222487
												-0.0791333	0.240849	0.0604817	0.115357	0.171784	0.0998699	0.122649	0.174128	0.196982	0.23639	0.22264
												-0.078	0.24108	0.0605026	0.11539	0.171912	0.100007	0.123741	0.174314	0.198256	0.236571	0.222793
												-0.0768667	0.241311	0.0605234	0.115423	0.17204	0.100144	0.124833	0.1745	0.19953	0.236753	0.222946
												-0.0757333	0.241541	0.0605443	0.115457	0.172168	0.100281	0.125925	0.174686	0.200804	0.236934	0.223099
												-0.0746	0.241772	0.0605651	0.11549	0.172295	0.100418	0.127016	0.174872	0.202078	0.237115	0.223252
												-0.0734667	0.242003	0.060586	0.115523	0.172423	0.100555	0.128108	0.175058	0.203352	0.237297	0.223405
												-0.0723333	0.242234	0.0606068	0.115556	0.172551	0.100692	0.1292	0.175245	0.204626	0.237478	0.223559
												-0.0712	0.242465	0.0606277	0.11559	0.172678	0.100828	0.130292	0.175431	0.2059	0.23766	0.223712
												-0.0700667	0.242696	0.0606486	0.115623	0.172806	0.100965	0.131383	0.175617	0.207174	0.237841	0.223865
												-0.0689333	0.242927	0.0606694	0.115656	0.172934	0.101102	0.132475	0.175803	0.208448	0.238023	0.224018
												-0.0678	0.243157	0.0606903	0.11569	0.173062	0.101239	0.133567	0.175989	0.209722	0.238204	0.224171
												-0.0666667	0.243388	0.0607111	0.115723	0.173189	0.101376	0.134659	0.176175	0.210996	0.238385	0.224324
												-0.0655333	0.243619	0.060732	0.115756	0.173317	0.101513	0.135751	0.176361	0.21227	0.238567	0.224477
												-0.0644	0.24385	0.0607528	0.115789	0.173445	0.10165	0.136842	0.176547	0.213544	0.238748	0.22463
												-0.0632667	0.244081	0.0607737	0.115823	0.173573	0.101787	0.137934	0.176733	0.214818	0.23893	0.224784
												-0.0621333	0.244312	0.0607946	0.115856	0.1737	0.101924	0.139026	0.176919	0.216092	0.239111	0.224937
												-0.061	0.244542	0.0608154	0.115889	0.173828	0.102061	0.140118	0.177105	0.217366	0.239293	0.22509
												-0.0598667	0.244773	0.0608363	0.115923	0.173956	0.102198	0.141209	0.177291	0.218641	0.239474	0.225243
												-0.0587333	0.245004	0.0608571	0.115956	0.174083	0.102335	0.142301	0.177477	0.219915	0.239656	0.225396
												-0.0576	0.245235	0.060878	0.115989	0.174211	0.102472	0.143393	0.177663	0.221189	0.239837	0.225549
												-0.0564667	0.245466	0.0608988	0.116022	0.174339	0.102609	0.144485	0.177849	0.222463	0.240018	0.225702
												-0.0553333	0.245697	0.0609197	0.116056	0.174467	0.102746	0.145577	0.178035	0.223737	0.2402	0.225855
												-0.0542	0.245928	0.0609406	0.116089	0.174594	0.102882	0.146668	0.178222	0.225011	0.240381	0.226009
												-0.0530667	0.246158	0.0609614	0.116122	0.174722	0.103019	0.14776	0.178408	0.226285	0.240563	0.226162
												-0.0519333	0.246389	0.0609823	0.116156	0.17485	0.103156	0.148852	0.178594	0.227559	0.240744	0.226315
												-0.0508	0.24662	0.0610031	0.116189	0.174978	0.103293	0.149944	0.17878	0.228833	0.240926	0.226468
												-0.0496667	0.246851	0.061024	0.116222	0.175105	0.10343	0.151035	0.178966	0.230107	0.241107	0.226851
												-0.0485333	0.247082	0.0610448	0.116255	0.175233	0.103567	0.152127	0.179152	0.231381	0.241288	0.230697
												-0.0474	0.247313	0.0610657	0.116289	0.175361	0.103704	0.153219	0.179338	0.232655	0.24147	0.234544
												-0.0462667	0.247543	0.0610865	0.116322	0.175489	0.103841	0.154311	0.179524	0.233929	0.241651	0.238391
												-0.0451333	0.247774	0.0611074	0.116355	0.175616	0.103978	0.155402	0.17971	0.235203	0.241833	0.242238
												-0.044	0.248005	0.0611283	0.116388	0.175744	0.104115	0.156494	0.179896	0.236477	0.242014	0.246084
												-0.0428667	0.248236	0.0611491	0.116422	0.175872	0.104252	0.157586	0.180082	0.237751	0.242196	0.249931
												-0.0417333	0.248812	0.06117	0.116455	0.175999	0.104389	0.158678	0.180268	0.239025	0.242377	0.253778
												-0.0406	0.251714	0.0611908	0.116488	0.176127	0.104526	0.15977	0.180454	0.240299	0.242559	0.257625
												-0.0394667	0.254617	0.0612117	0.11826	0.176255	0.104663	0.160861	0.18064	0.241573	0.24274	0.261471
												-0.0383333	0.257519	0.0612325	0.120173	0.176383	0.1048	0.161953	0.180826	0.242847	0.242921	0.265318
												-0.0372	0.260422	0.0612534	0.122086	0.17651	0.104936	0.163045	0.181012	0.244121	0.243103	0.269165
												-0.0360667	0.263324	0.0612743	0.123998	0.176638	0.105073	0.164137	0.181199	0.245396	0.243284	0.273012
												-0.0349333	0.266227	0.0612951	0.125911	0.176766	0.10521	0.165228	0.181385	0.24667	0.243466	0.276858
												-0.0338	0.269129	0.061316	0.127824	0.176894	0.105347	0.16632	0.181571	0.247944	0.243647	0.280705
												-0.0326667	0.272032	0.0613368	0.129736	0.177021	0.105484	0.167412	0.181757	0.249218	0.243829	0.284552
												-0.0315333	0.274935	0.0613577	0.131649	0.177149	0.105621	0.168504	0.181943	0.250492	0.24401	0.288399
												-0.0304	0.277837	0.0613785	0.133562	0.177277	0.105758	0.169596	0.182129	0.251766	0.244191	0.292245
												-0.0292667	0.28074	0.0613994	0.135475	0.177404	0.105895	0.170687	0.182315	0.25304	0.244373	0.296092
												-0.0281333	0.283642	0.0614203	0.137387	0.177532	0.106032	0.171779	0.182501	0.254314	0.244554	0.299939
												-0.027	0.286545	0.0614411	0.1393	0.17766	0.106169	0.172871	0.182687	0.255588	0.244736	0.303786
												-0.0258667	0.289447	0.061462	0.141213	0.177788	0.106306	0.173963	0.182873	0.256862	0.244917	0.307633
												-0.0247333	0.29235	0.0614828	0.143125	0.177915	0.106443	0.175054	0.183059	0.258136	0.245099	0.311479
												-0.0236	0.295252	0.0615037	0.145038	0.178043	0.10658	0.176146	0.183245	0.25941	0.24528	0.315326
												-0.0224667	0.298155	0.0615245	0.146951	0.178171	0.106717	0.177238	0.183431	0.260684	0.245462	0.319173
												-0.0213333	0.301057	0.0615454	0.148863	0.178299	0.106854	0.17833	0.183617	0.261958	0.245643	0.32302
												-0.0202	0.30396	0.0633509	0.150776	0.178426	0.10699	0.179422	0.183803	0.263232	0.245824	0.326866
												-0.0190667	0.306862	0.0658676	0.152689	0.178554	0.107127	0.180513	0.18399	0.264506	0.246006	0.330713
												-0.0179333	0.309765	0.0683843	0.154601	0.178682	0.107264	0.181605	0.184176	0.26578	0.246187	0.33456
												-0.0168	0.312667	0.070901	0.156514	0.17881	0.107401	0.182697	0.184362	0.267054	0.246369	0.338407
												-0.0156667	0.31557	0.0734177	0.158427	0.178937	0.107538	0.183789	0.187938	0.268328	0.24655	0.342253
												-0.0145333	0.318472	0.0759344	0.160339	0.179065	0.107675	0.18488	0.191971	0.269602	0.246732	0.3461
												-0.0134	0.321375	0.0784511	0.162252	0.179193	0.107812	0.185972	0.196004	0.270876	0.246913	0.349947
												-0.0122667	0.324278	0.0809678	0.164165	0.17932	0.107949	0.187064	0.200037	0.272151	0.247094	0.353794
												-0.0111333	0.32718	0.0834845	0.166077	0.179448	0.108086	0.188156	0.20407	0.273425	0.247276	0.35764
												-0.01	0.330083	0.0860012	0.16799	0.179576	0.108223	0.189248	0.208103	0.274699	0.247457	0.361487
												-0.00886667	0.332985	0.0885179	0.169903	0.179704	0.10836	0.190339	0.212136	0.275973	0.247639	0.365334
												-0.00773333	0.335888	0.0910346	0.171815	0.179831	0.108497	0.191431	0.216169	0.277247	0.24782	0.369181
												-0.0066	0.33879	0.0935513	0.173728	0.179959	0.108634	0.192523	0.220202	0.278521	0.248002	0.373027
												-0.00546667	0.341693	0.096068	0.175641	0.180087	0.108771	0.193615	0.224235	0.279795	0.248183	0.376874
												-0.00433333	0.344595	0.0985846	0.177553	0.180215	0.108908	0.194706	0.228268	0.281069	0.248365	0.380721
												-0.0032	0.347498	0.101101	0.179466	0.180342	0.109044	0.195798	0.232301	0.282343	0.248546	0.384568
												-0.00206667	0.3504	0.103618	0.181379	0.18047	0.109181	0.19689	0.236334	0.283617	0.248727	0.388415
												-0.000933333	0.353303	0.106135	0.183291	0.180598	0.109318	0.197982	0.240367	0.284891	0.248909	0.392261
												0.0002	0.356205	0.108651	0.185204	0.180725	0.109455	0.199074	0.2444	0.286165	0.24909	0.396108
												0.00133333	0.359108	0.111168	0.187117	0.180853	0.109592	0.200165	0.248433	0.287439	0.249272	0.399955
												0.00246667	0.36201	0.113685	0.189029	0.180981	0.109729	0.201257	0.252466	0.288713	0.249453	0.403802
												0.0036	0.364913	0.116202	0.190942	0.181109	0.109866	0.202349	0.256499	0.289987	0.249635	0.407648
												0.00473333	0.367815	0.118718	0.192855	0.181236	0.110003	0.203441	0.260532	0.291261	0.249816	0.411495
												0.00586667	0.370718	0.121235	0.194768	0.181364	0.11014	0.204532	0.264565	0.292535	0.249998	0.415342
												0.007	0.37362	0.123752	0.19668	0.181492	0.110277	0.205624	0.268598	0.293809	0.250179	0.419189
												0.00813333	0.376523	0.126268	0.198593	0.18162	0.110414	0.206716	0.272631	0.295083	0.25036	0.423035
												0.00926667	0.379426	0.128785	0.200506	0.181747	0.110551	0.207808	0.276664	0.296357	0.250542	0.426882
												0.0104	0.382328	0.131302	0.202418	0.181875	0.110688	0.2089	0.280697	0.297631	0.250723	0.430729
												0.0115333	0.385231	0.133818	0.204331	0.182003	0.110825	0.209991	0.28473	0.298906	0.250905	0.434576
												0.0126667	0.388133	0.136335	0.206244	0.182131	0.110962	0.211083	0.288763	0.30018	0.251086	0.438422
												0.0138	0.391036	0.138852	0.208156	0.182258	0.111098	0.212175	0.292796	0.301454	0.251268	0.442269
												0.0149333	0.393938	0.141368	0.210069	0.182386	0.111235	0.213267	0.296829	0.302728	0.251449	0.446116
												0.0160667	0.396841	0.143885	0.211982	0.182514	0.111372	0.214358	0.300862	0.304002	0.25163	0.449963
												0.0172	0.399743	0.146402	0.213894	0.182641	0.111509	0.21545	0.304895	0.305276	0.251812	0.453809
												0.0183333	0.402646	0.148919	0.215807	0.182769	0.111646	0.216542	0.308928	0.30655	0.251993	0.457656
												0.0194667	0.405548	0.151435	0.21772	0.182897	0.111783	0.217634	0.312961	0.307824	0.252175	0.461503
												0.0206	0.408451	0.153952	0.219632	0.183025	0.11192	0.218726	0.316994	0.309098	0.255063	0.46535
												0.0217333	0.411353	0.156469	0.221545	0.183152	0.112057	0.219817	0.321027	0.310372	0.258519	0.469196
												0.0228667	0.414256	0.158985	0.223458	0.18328	0.112194	0.220909	0.32506	0.311646	0.261974	0.473043
												0.024	0.417158	0.161502	0.22537	0.183408	0.112331	0.222001	0.329093	0.31292	0.265429	0.47689
												0.0251333	0.420061	0.164019	0.227283	0.183536	0.112468	0.223093	0.333126	0.314194	0.268885	0.480737
												0.0262667	0.422963	0.166535	0.229196	0.183663	0.112605	0.224184	0.337159	0.315468	0.27234	0.484584
												0.0274	0.425866	0.169052	0.231108	0.183791	0.112742	0.225276	0.341192	0.316742	0.275795	0.48843
												0.0285333	0.428769	0.171569	0.233021	0.183919	0.112879	0.226368	0.345225	0.318016	0.27925	0.492277
												0.0296667	0.431671	0.174086	0.234934	0.184046	0.113016	0.22746	0.349258	0.31929	0.282706	0.496124
												0.0308	0.434574	0.176602	0.236846	0.184174	0.113152	0.228551	0.353291	0.320564	0.286161	0.499971
												0.0319333	0.437476	0.179119	0.238759	0.184302	0.113289	0.229643	0.357324	0.321838	0.289616	0.503817
												0.0330667	0.440379	0.181636	0.240672	0.18443	0.113426	0.230735	0.361357	0.323112	0.293072	0.507664
												0.0342	0.443281	0.184152	0.242584	0.184557	0.113563	0.231827	0.36539	0.324386	0.296527	0.511511
												0.0353333	0.446184	0.186669	0.244497	0.184685	0.1137	0.232919	0.369423	0.325661	0.299982	0.515358
												0.0364667	0.449086	0.189186	0.24641	0.184813	0.113837	0.23401	0.373456	0.326935	0.303437	0.519204
												0.0376	0.451989	0.191702	0.248323	0.184941	0.113974	0.235102	0.377489	0.328209	0.306893	0.523051
												0.0387333	0.454891	0.194219	0.250235	0.185068	0.114111	0.236194	0.381522	0.329483	0.310348	0.526898
												0.0398667	0.457794	0.196736	0.252148	0.185196	0.114248	0.237286	0.385555	0.330757	0.313803	0.530745
												0.041	0.460696	0.199253	0.254061	0.185324	0.114385	0.238377	0.389588	0.332031	0.317259	0.534591
												0.0421333	0.463599	0.201769	0.255973	0.185452	0.114522	0.239469	0.393621	0.333305	0.320714	0.538438
												0.0432667	0.466501	0.204286	0.257886	0.185579	0.114659	0.240561	0.397654	0.334579	0.324169	0.542285
												0.0444	0.469404	0.206803	0.259799	0.185707	0.114796	0.241653	0.401687	0.335853	0.327624	0.546132
												0.0455333	0.472306	0.209319	0.261711	0.185835	0.114933	0.242745	0.40572	0.337127	0.33108	0.549978
												0.0466667	0.475209	0.211836	0.263624	0.185962	0.11507	0.243836	0.409753	0.338401	0.334535	0.553825
												0.0478	0.478111	0.214353	0.265537	0.18609	0.115206	0.244928	0.413786	0.339675	0.33799	0.557672
												0.0489333	0.481014	0.216869	0.267449	0.186218	0.115343	0.24602	0.417819	0.340949	0.341446	0.561519
												0.0500667	0.483917	0.219386	0.269362	0.186625	0.11548	0.247112	0.421852	0.342223	0.344901	0.565365
												0.0512	0.486819	0.221903	0.271275	0.188239	0.115617	0.248203	0.425885	0.343497	0.348356	0.569212
												0.0523333	0.489722	0.224419	0.273187	0.189853	0.115754	0.249295	0.429918	0.344771	0.351811	0.573059
												0.0534667	0.492624	0.226936	0.2751	0.191467	0.115891	0.250387	0.433951	0.346045	0.355267	0.576906
												0.0546	0.495527	0.229453	0.277013	0.193082	0.116028	0.251479	0.437984	0.347319	0.358722	0.580753
												0.0557333	0.498429	0.23197	0.278925	0.194696	0.116165	0.252571	0.442017	0.348593	0.362177	0.584599
												0.0568667	0.501332	0.234486	0.280838	0.19631	0.116302	0.253662	0.44605	0.349867	0.365633	0.588446
												0.058	0.504234	0.237003	0.282751	0.197924	0.116439	0.254754	0.450083	0.351141	0.369088	0.592293
												0.0591333	0.507137	0.23952	0.284663	0.199539	0.116576	0.255846	0.454116	0.352415	0.372543	0.59614
												0.0602667	0.510039	0.242036	0.286576	0.201153	0.116713	0.256938	0.458149	0.35369	0.375998	0.599986
												0.0614	0.512942	0.244553	0.288489	0.202767	0.11685	0.258029	0.462182	0.354964	0.379454	0.603833
												0.0625333	0.515844	0.24707	0.290401	0.204381	0.116987	0.259121	0.466215	0.356238	0.382909	0.60768
												0.0636667	0.518747	0.249586	0.292314	0.205996	0.118387	0.260213	0.470248	0.357512	0.386364	0.611527
												0.0648	0.521649	0.252103	0.294227	0.20761	0.121329	0.261305	0.474281	0.358786	0.38982	0.615373
												0.0659333	0.524552	0.25462	0.296139	0.209224	0.124272	0.262397	0.478314	0.36006	0.393275	0.61922
												0.0670667	0.527454	0.257137	0.298052	0.210838	0.127214	0.263488	0.482347	0.361334	0.39673	0.623067
												0.0682	0.530357	0.259653	0.299965	0.212453	0.130157	0.26458	0.48638	0.362608	0.400185	0.626914
												0.0693333	0.53326	0.26217	0.301877	0.214067	0.133099	0.265672	0.490413	0.363882	0.403641	0.63076
												0.0704667	0.536162	0.264687	0.30379	0.215681	0.136041	0.266764	0.494446	0.365156	0.407096	0.634607
												0.0716	0.539065	0.267203	0.305703	0.217295	0.138984	0.267855	0.498479	0.36643	0.410551	0.638454
												0.0727333	0.541967	0.26972	0.307616	0.21891	0.141926	0.268947	0.502512	0.367704	0.414007	0.642301
												0.0738667	0.54487	0.272237	0.309528	0.220524	0.144869	0.270039	0.506545	0.368978	0.417462	0.646147
												0.075	0.547772	0.274753	0.311441	0.222138	0.147811	0.271131	0.510578	0.370252	0.420917	0.649994
												0.0761333	0.550675	0.27727	0.313354	0.223752	0.150754	0.272223	0.514611	0.371526	0.424372	0.653841
												0.0772667	0.553577	0.279787	0.315266	0.225367	0.153696	0.273314	0.518644	0.3728	0.427828	0.657688
												0.0784	0.55648	0.282304	0.317179	0.226981	0.156638	0.274406	0.522677	0.374074	0.431283	0.661534
												0.0795333	0.559382	0.28482	0.319092	0.228595	0.159581	0.275498	0.52671	0.375348	0.434738	0.665381
												0.0806667	0.562285	0.287337	0.321004	0.230209	0.162523	0.27659	0.530743	0.376622	0.438194	0.669228
												0.0818	0.565187	0.289854	0.322917	0.231824	0.165466	0.277681	0.534776	0.377896	0.441649	0.673075
												0.0829333	0.56809	0.29237	0.32483	0.233438	0.168408	0.278773	0.538809	0.37917	0.445104	0.676922
												0.0840667	0.570992	0.294887	0.326742	0.235052	0.17135	0.279865	0.542842	0.380445	0.448559	0.680768
												0.0852	0.573895	0.297404	0.328655	0.236666	0.174293	0.280957	0.546875	0.381719	0.452015	0.684615
												0.0863333	0.576797	0.29992	0.330568	0.238281	0.177235	0.282049	0.550908	0.382993	0.45547	0.688462
												0.0874667	0.5797	0.302437	0.33248	0.239895	0.180178	0.28314	0.554941	0.384267	0.458925	0.692309
												0.0886	0.582602	0.304954	0.334393	0.241509	0.18312	0.284232	0.558974	0.385541	0.462381	0.696155
												0.0897333	0.585505	0.30747	0.336306	0.243123	0.186063	0.285324	0.563007	0.386815	0.465836	0.700002
												0.0908667	0.588408	0.309987	0.338218	0.244737	0.189005	0.286416	0.56704	0.388089	0.469291	0.703849
												0.092	0.59131	0.312504	0.340131	0.246352	0.191947	0.287507	0.571073	0.389363	0.472746	0.707696
												0.0931333	0.594213	0.315021	0.342044	0.247966	0.19489	0.288599	0.575106	0.390637	0.476202	0.711542
												0.0942667	0.597115	0.317537	0.343956	0.24958	0.197832	0.289691	0.579139	0.391911	0.479657	0.715389
												0.0954	0.600018	0.320054	0.345869	0.251194	0.200775	0.290783	0.583172	0.393185	0.483112	0.719236
												0.0965333	0.60292	0.322571	0.347782	0.252809	0.203717	0.291875	0.587205	0.394459	0.486567	0.723083
												0.0976667	0.605823	0.325087	0.349694	0.254423	0.206659	0.292966	0.591238	0.395733	0.490023	0.726929
												0.0988	0.608725	0.327604	0.351607	0.256037	0.209602	0.294058	0.595271	0.397007	0.493478	0.730776
												0.0999333	0.611628	0.330121	0.35352	0.257651	0.212544	0.29515	0.599304	0.398281	0.496933	0.734623
												0.101067	0.61453	0.332637	0.355432	0.259266	0.215487	0.296242	0.603337	0.399555	0.500389	0.73847
												0.1022	0.617433	0.335154	0.357345	0.26088	0.218429	0.297333	0.60737	0.400829	0.503844	0.742316
												0.103333	0.620335	0.337671	0.359258	0.262494	0.221372	0.298425	0.611403	0.402103	0.507299	0.746163
												0.104467	0.623238	0.340188	0.361171	0.264108	0.224314	0.299517	0.615436	0.403377	0.510754	0.75001
												0.1056	0.62614	0.342704	0.363083	0.265723	0.227256	0.300609	0.619469	0.404651	0.51421	0.753857
												0.106733	0.629043	0.345221	0.364996	0.267337	0.230199	0.301701	0.623502	0.405925	0.517665	0.757703
												0.107867	0.631945	0.347738	0.366909	0.268951	0.233141	0.302792	0.627535	0.4072	0.52112	0.76155
												0.109	0.634848	0.350254	0.368821	0.270565	0.236084	0.303884	0.631568	0.408474	0.524576	0.765397
												0.110133	0.63775	0.352771	0.370734	0.27218	0.239026	0.304976	0.635601	0.409748	0.528031	0.769244
												0.111267	0.640653	0.355288	0.372647	0.273794	0.241969	0.306068	0.639634	0.411022	0.531486	0.773091
												0.1124	0.643556	0.357804	0.374559	0.275408	0.244911	0.307159	0.643667	0.412296	0.534941	0.776937
												0.113533	0.646458	0.360321	0.376472	0.277022	0.247853	0.308251	0.6477	0.41357	0.538397	0.780784
												0.114667	0.649361	0.362838	0.378385	0.278637	0.250796	0.309343	0.651733	0.414844	0.541852	0.784631
												0.1158	0.652263	0.365354	0.380297	0.280251	0.253738	0.310435	0.655766	0.416118	0.545307	0.788478
												0.116933	0.655166	0.367871	0.38221	0.281865	0.256681	0.311526	0.659799	0.417392	0.548763	0.792324
												0.118067	0.658068	0.370388	0.384123	0.283479	0.259623	0.312618	0.663832	0.418666	0.552218	0.796171
												0.1192	0.660971	0.372905	0.386035	0.285094	0.262565	0.31371	0.667865	0.41994	0.555673	0.800018
												0.120333	0.663873	0.375421	0.387948	0.286708	0.265508	0.314802	0.671898	0.421214	0.559128	0.803865
												0.121467	0.666776	0.377938	0.389861	0.288322	0.26845	0.315894	0.675931	0.422488	0.562584	0.807711
												0.1226	0.669678	0.380455	0.391773	0.289936	0.271393	0.316985	0.679964	0.423762	0.566039	0.811558
												0.123733	0.672581	0.382971	0.393686	0.291551	0.274335	0.318077	0.683997	0.425036	0.569494	0.815405
												0.124867	0.675483	0.385488	0.395599	0.293165	0.277278	0.319169	0.68803	0.42631	0.57295	0.819252
												0.126	0.678386	0.388005	0.397511	0.294779	0.28022	0.320261	0.692063	0.427584	0.576405	0.823098
												0.127133	0.681288	0.390521	0.399424	0.296393	0.283162	0.321352	0.696096	0.428858	0.57986	0.826945
												0.128267	0.684191	0.393038	0.401337	0.298008	0.286105	0.322444	0.700129	0.430132	0.583315	0.830792
												0.1294	0.687093	0.395555	0.403249	0.299622	0.289047	0.323536	0.704162	0.431406	0.586771	0.834639
												0.130533	0.689996	0.398072	0.405162	0.301236	0.29199	0.324628	0.708195	0.43268	0.590226	0.838485
												0.131667	0.692899	0.400588	0.407075	0.30285	0.294932	0.32572	0.712228	0.433955	0.593681	0.842332
												0.1328	0.695801	0.403105	0.408987	0.304465	0.297874	0.326811	0.716261	0.435229	0.597137	0.846179
												0.133933	0.698704	0.405622	0.4109	0.306079	0.300817	0.327903	0.720294	0.436503	0.600592	0.850026
												0.135067	0.701606	0.408138	0.412813	0.307693	0.303759	0.328995	0.724327	0.437777	0.604047	0.853873
												0.1362	0.704509	0.410655	0.414725	0.309307	0.306702	0.330087	0.72836	0.439051	0.607502	0.857719
												0.137333	0.707411	0.413172	0.416638	0.310922	0.309644	0.331178	0.732393	0.440325	0.610958	0.861566
												0.138467	0.710314	0.415688	0.418551	0.312536	0.312587	0.33227	0.736426	0.441599	0.614413	0.865413
												0.1396	0.713216	0.418205	0.420464	0.31415	0.315529	0.333362	0.740459	0.442873	0.617868	0.86926
												0.140733	0.716119	0.420722	0.422376	0.315764	0.318471	0.334454	0.744492	0.444147	0.621324	0.873106
												0.141867	0.719021	0.423239	0.424289	0.317378	0.321414	0.335546	0.748525	0.445421	0.624779	0.876953
												0.143	0.721924	0.425755	0.426202	0.318993	0.324356	0.336637	0.752558	0.446695	0.628234	0.8808
												0.144133	0.724826	0.428272	0.428114	0.320607	0.327299	0.337729	0.756591	0.447969	0.631689	0.884647
												0.145267	0.727729	0.430789	0.430027	0.322221	0.330241	0.338821	0.760624	0.449243	0.635145	0.888493
												0.1464	0.730631	0.433305	0.43194	0.323835	0.333183	0.339913	0.764657	0.450517	0.6386	0.89234
												0.147533	0.733534	0.435822	0.433852	0.32545	0.336126	0.341004	0.76869	0.451791	0.642055	0.896187
												0.148667	0.736436	0.438339	0.435765	0.327064	0.339068	0.342096	0.772723	0.453065	0.645511	0.900034
												0.1498	0.739339	0.440855	0.437678	0.328678	0.342011	0.343188	0.776756	0.454339	0.648966	0.90388
												0.150933	0.742241	0.443372	0.43959	0.330292	0.344953	0.34428	0.780789	0.455613	0.652421	0.907727
												0.152067	0.745144	0.445889	0.441503	0.331907	0.347896	0.345372	0.784822	0.456887	0.655876	0.911574
												0.1532	0.748047	0.448405	0.443416	0.333521	0.350838	0.346463	0.788855	0.458161	0.659332	0.915421
												0.154333	0.750949	0.450922	0.445328	0.335135	0.35378	0.347555	0.792888	0.459435	0.662787	0.919267
												0.155467	0.753852	0.453439	0.447241	0.336749	0.356723	0.348647	0.796921	0.46071	0.666242	0.923114
												0.1566	0.756754	0.455956	0.449154	0.338364	0.359665	0.349739	0.800954	0.461984	0.669698	0.926961
												0.157733	0.759657	0.458472	0.451066	0.339978	0.362608	0.35083	0.804987	0.463258	0.673153	0.930808
												0.158867	0.762559	0.460989	0.452979	0.341592	0.36555	0.351922	0.80902	0.464532	0.676608	0.934654
												0.16	0.765462	0.463506	0.454892	0.343206	0.368493	0.353014	0.813053	0.465806	0.680063	0.938501
												0.161133	0.768364	0.466022	0.456804	0.344821	0.371435	0.354106	0.817085	0.46708	0.683519	0.942348
												0.162267	0.771267	0.468539	0.458717	0.346435	0.374377	0.355198	0.821118	0.468354	0.686974	0.946195
												0.1634	0.774169	0.471056	0.46063	0.348049	0.37732	0.356289	0.825151	0.469628	0.690429	0.950042
												0.164533	0.777072	0.473572	0.462542	0.349663	0.380262	0.357381	0.829184	0.470902	0.693885	0.953888
												0.165667	0.779974	0.476089	0.464455	0.351278	0.383205	0.358473	0.833217	0.472176	0.69734	0.957735
												0.1668	0.782877	0.478606	0.466368	0.352892	0.386147	0.359565	0.83725	0.47345	0.700795	0.961582
												0.167933	0.785779	0.481123	0.46828	0.354506	0.389089	0.360656	0.841283	0.474724	0.70425	0.965429
												0.169067	0.788682	0.483639	0.470193	0.35612	0.392032	0.361748	0.845316	0.475998	0.707706	0.969275
												0.1702	0.791584	0.486156	0.472106	0.357735	0.394974	0.36284	0.849349	0.477272	0.711161	0.973122
												0.171333	0.794487	0.488673	0.474019	0.359349	0.397917	0.363932	0.853382	0.478546	0.714616	0.976969
												0.172467	0.79739	0.491189	0.475931	0.360963	0.400859	0.365024	0.857415	0.47982	0.718071	0.980816
												0.1736	0.800292	0.493706	0.477844	0.362577	0.403802	0.366115	0.861448	0.481094	0.721527	0.984662
												0.174733	0.803195	0.496223	0.479757	0.364192	0.406744	0.367207	0.865481	0.482368	0.724982	0.988509
												0.175867	0.806097	0.498739	0.481669	0.365806	0.409686	0.368299	0.869514	0.483642	0.728437	0.992356
												0.177	0.809	0.501256	0.483582	0.36742	0.412629	0.369391	0.873547	0.484916	0.731893	0.996203
												0.178133	0.811902	0.503773	0.485495	0.369034	0.415571	0.370482	0.87758	0.48619	0.735348	1.00005
												0.179267	0.814805	0.50629	0.487407	0.370649	0.418514	0.371574	0.881613	0.487465	0.738803	1.0039
												0.1804	0.817707	0.508806	0.48932	0.372263	0.421456	0.372666	0.885646	0.488739	0.742258	1.00774
												0.181533	0.82061	0.511323	0.491233	0.373877	0.424398	0.373758	0.889679	0.490013	0.745714	1.01159
												0.182667	0.823512	0.51384	0.493145	0.375491	0.427341	0.37485	0.893712	0.491287	0.749169	1.01544
												0.1838	0.826415	0.516356	0.495058	0.377106	0.430283	0.375941	0.897745	0.492561	0.752624	1.01928
												0.184933	0.829317	0.518873	0.496971	0.37872	0.433226	0.377033	0.901778	0.493835	0.75608	1.02313
												0.186067	0.83222	0.52139	0.498883	0.380334	0.436168	0.378125	0.905811	0.495109	0.759535	1.02698
												0.1872	0.835122	0.523906	0.500796	0.381948	0.439111	0.379217	0.909844	0.496383	0.76299	1.03082
												0.188333	0.838025	0.526423	0.502709	0.383563	0.442053	0.380308	0.913877	0.497657	0.766445	1.03467
												0.189467	0.840927	0.52894	0.504621	0.385177	0.444995	0.3814	0.91791	0.498931	0.769901	1.03852
												0.1906	0.84383	0.531456	0.506534	0.386791	0.447938	0.382492	0.921943	0.500205	0.773356	1.04236
												0.191733	0.846732	0.533973	0.508447	0.388405	0.45088	0.383584	0.925976	0.501479	0.776811	1.04621
												0.192867	0.849635	0.53649	0.510359	0.390019	0.453823	0.384676	0.930009	0.502753	0.780267	1.05006
												0.194	0.852538	0.539007	0.512272	0.391634	0.456765	0.385767	0.934042	0.504027	0.783722	1.0539
												0.195133	0.85544	0.541523	0.514185	0.393248	0.459708	0.386859	0.938075	0.505301	0.787177	1.05775
												0.196267	0.858343	0.54404	0.516097	0.394862	0.46265	0.387951	0.942108	0.506575	0.790632	1.0616
												0.1974	0.861245	0.546557	0.51801	0.396476	0.465592	0.389043	0.946141	0.507849	0.794088	1.06544
												0.198533	0.864148	0.549073	0.519923	0.398091	0.468535	0.390134	0.950174	0.509123	0.797543	1.06929
												0.199667	0.86705	0.55159	0.521835	0.399705	0.471477	0.391226	0.954207	0.510397	0.800998	1.07314

## Sheet: fig3hi
Fig 3.h			Fig 3.i
d'				easy			hard				d'
low att	high att		t	mean	lower	upper	mean	lower	upper		easy	hard
1.30144	1.23533		-0.966667	0.30265	0.243341	0.361959	0.224822	0.199349	0.250294		1.13024	1.10585
0.545122	0.947687		-0.933333	0.305831	0.251893	0.359768	0.232609	0.201256	0.263963		1.15186	1.0418
1.37472	1.37545		-0.9	0.299379	0.24527	0.353489	0.239626	0.208579	0.270672		1.37574	1.31951
1.59693	1.16119		-0.866667	0.266877	0.213657	0.320098	0.243029	0.213704	0.272353		1.47924	1.2959
1.67781	1.58141		-0.833333	0.269767	0.218376	0.321159	0.219341	0.188678	0.250003		2.03045	1.8179
0.79214	1.21731		-0.8	0.304747	0.255437	0.354058	0.202176	0.170811	0.233541		1.44164	1.27704
1.3209	1.27526		-0.766667	0.314648	0.273063	0.356232	0.212937	0.188062	0.237813		1.36503	1.17045
			-0.733333	0.30882	0.282572	0.335069	0.213857	0.191308	0.236406
			-0.7	0.288796	0.265653	0.311939	0.189125	0.167268	0.210982
			-0.666667	0.2673	0.24514	0.289459	0.185227	0.161188	0.209267
			-0.633333	0.241722	0.219791	0.263652	0.195342	0.170824	0.21986
			-0.6	0.242442	0.218756	0.266129	0.220155	0.198357	0.241953
			-0.566667	0.267128	0.230674	0.303583	0.244304	0.216335	0.272273
			-0.533333	0.28397	0.239327	0.328613	0.235898	0.202507	0.269289
			-0.5	0.276508	0.240825	0.31219	0.213589	0.18886	0.238318
			-0.466667	0.270272	0.242829	0.297714	0.213348	0.19185	0.234846
			-0.433333	0.253252	0.233342	0.273162	0.264881	0.228906	0.300856
			-0.4	0.24299	0.229795	0.256185	0.309379	0.252968	0.365789
			-0.366667	0.264841	0.245261	0.28442	0.302368	0.255637	0.349098
			-0.333333	0.287591	0.256838	0.318344	0.279191	0.239157	0.319225
			-0.3	0.308242	0.275382	0.341103	0.285091	0.239757	0.330425
			-0.266667	0.337089	0.298649	0.37553	0.303326	0.255936	0.350716
			-0.233333	0.376867	0.330249	0.423485	0.316243	0.268088	0.364397
			-0.2	0.393585	0.344783	0.442386	0.329559	0.282218	0.3769
			-0.166667	0.392118	0.338499	0.445737	0.341579	0.295643	0.387515
			-0.133333	0.390074	0.333217	0.446931	0.351975	0.306663	0.397287
			-0.1	0.387875	0.318385	0.457365	0.365694	0.320572	0.410815
			-0.0666667	0.43723	0.382321	0.49214	0.38918	0.337968	0.440391
			-0.0333333	0.511032	0.44254	0.579524	0.456375	0.383914	0.528836
			6.93889e-18	0.64893	0.548318	0.749542	0.598104	0.513877	0.682332
			0.0333333	0.833523	0.716164	0.950882	0.780803	0.697566	0.86404
			0.0666667	1.02424	0.91841	1.13006	0.965843	0.883388	1.0483
			0.1	1.21037	1.11271	1.30803	1.11877	1.03721	1.20033
			0.133333	1.32654	1.22925	1.42383	1.19187	1.10492	1.27882
			0.166667	1.38054	1.27025	1.49084	1.2189	1.11817	1.31962
			0.2	1.37702	1.25996	1.49408	1.24822	1.13896	1.35749
			0.233333	1.38248	1.26633	1.49862	1.2224	1.11833	1.32647
			0.266667	1.35062	1.24612	1.45512	1.19422	1.09563	1.29281
			0.3	1.31548	1.21293	1.41804	1.1504	1.05856	1.24224
			0.333333	1.28476	1.18519	1.38433	1.09223	0.996371	1.18809
			0.366667	1.26907	1.17799	1.36015	1.05479	0.957116	1.15245
			0.4	1.23529	1.14471	1.32588	1.00238	0.89945	1.10531
			0.433333	1.18388	1.0969	1.27086	0.940075	0.823783	1.05637
			0.466667	1.1513	1.06564	1.23696	0.887047	0.774664	0.99943
			0.5	1.12163	1.04438	1.19888	0.853103	0.744705	0.961501
			0.533333	1.10738	1.03593	1.17884	0.818183	0.717913	0.918453
			0.566667	1.0987	1.02807	1.16933	0.781343	0.691328	0.871358
			0.6	1.09574	1.01245	1.17902	0.729274	0.638188	0.820361
			0.633333	1.04714	0.962328	1.13195	0.691326	0.599573	0.78308
			0.666667	0.978742	0.894326	1.06316	0.654339	0.561622	0.747055
			0.7	0.922286	0.835294	1.00928	0.638769	0.556454	0.721083
			0.733333	0.872851	0.788133	0.957568	0.629221	0.55144	0.707003
			0.766667	0.872233	0.78465	0.959816	0.598313	0.513371	0.683255
			0.8	0.868818	0.777807	0.959828	0.565588	0.476402	0.654775
			0.833333	0.830822	0.745089	0.916555	0.58404	0.503456	0.664624
			0.866667	0.796689	0.713774	0.879605	0.593672	0.522491	0.664854
			0.9	0.763569	0.678851	0.848287	0.579787	0.508318	0.651257
			0.933333	0.760208	0.669422	0.850995	0.583005	0.509605	0.656405
			0.966667	0.719697	0.621371	0.818023	0.575456	0.499845	0.651067
			1	0.693273	0.595897	0.790648	0.579006	0.493178	0.664833

## Sheet: fig3j
Fig 3.j
time									choice									attention
'easy low left'	'easy low right'	'hard low left'	'hard low right'	'easy high left'	'easy high right'	'hard high left'	'hard high right'		'easy low left'	'easy low right'	'hard low left'	'hard low right'	'easy high left'	'easy high right'	'hard high left'	'hard high right'		'easy low left'	'easy low right'	'hard low left'	'hard low right'	'easy high left'	'easy high right'	'hard high left'	'hard high right'
-0.467	-0.467	-0.467	-0.467	-0.467	-0.467	-0.467	-0.467		-0.176283	0.176283	0.126543	-0.126543	0.256061	-0.256061	0.0513925	-0.0513925		0	0	0	0	1	1	1	1
-0.433667	-0.433667	-0.433667	-0.433667	-0.433667	-0.433667	-0.433667	-0.433667		-0.196457	0.196457	0.135385	-0.135385	0.207632	-0.207632	-0.0398114	0.0398114		0	0	0	0	1	1	1	1
-0.400333	-0.400333	-0.400333	-0.400333	-0.400333	-0.400333	-0.400333	-0.400333		-0.169939	0.169939	0.0348688	-0.0348688	0.17694	-0.17694	-0.117425	0.117425		0	0	0	0	1	1	1	1
-0.367	-0.367	-0.367	-0.367	-0.367	-0.367	-0.367	-0.367		-0.101266	0.101266	-0.0553746	0.0553746	0.205877	-0.205877	-0.169843	0.169843		0	0	0	0	1	1	1	1
-0.333667	-0.333667	-0.333667	-0.333667	-0.333667	-0.333667	-0.333667	-0.333667		-0.039239	0.039239	-0.0979458	0.0979458	0.182917	-0.182917	-0.215199	0.215199		0	0	0	0	1	1	1	1
-0.300333	-0.300333	-0.300333	-0.300333	-0.300333	-0.300333	-0.300333	-0.300333		-0.0109358	0.0109358	-0.0834882	0.0834882	0.0807663	-0.0807663	-0.208584	0.208584		0	0	0	0	1	1	1	1
-0.267	-0.267	-0.267	-0.267	-0.267	-0.267	-0.267	-0.267		0.0170414	-0.0170414	-0.0364518	0.0364518	-0.018177	0.018177	-0.13831	0.13831		0	0	0	0	1	1	1	1
-0.233667	-0.233667	-0.233667	-0.233667	-0.233667	-0.233667	-0.233667	-0.233667		0.0415086	-0.0415086	-0.00860845	0.00860845	-0.0973881	0.0973881	-0.02867	0.02867		0	0	0	0	1	1	1	1
-0.200333	-0.200333	-0.200333	-0.200333	-0.200333	-0.200333	-0.200333	-0.200333		0.0265065	-0.0265065	-0.0390238	0.0390238	-0.12413	0.12413	-0.0658366	0.0658366		0	0	0	0	1	1	1	1
-0.167	-0.167	-0.167	-0.167	-0.167	-0.167	-0.167	-0.167		-0.0200935	0.0200935	-0.10416	0.10416	-0.129397	0.129397	-0.0990668	0.0990668		0	0	0	0	1	1	1	1
-0.133667	-0.133667	-0.133667	-0.133667	-0.133667	-0.133667	-0.133667	-0.133667		-0.04639	0.04639	-0.143037	0.143037	-0.122265	0.122265	-0.072785	0.072785		0	0	0	0	1	1	1	1
-0.100333	-0.100333	-0.100333	-0.100333	-0.100333	-0.100333	-0.100333	-0.100333		-0.0614951	0.0614951	-0.130629	0.130629	-0.112086	0.112086	-0.0367137	0.0367137		0	0	0	0	1	1	1	1
-0.067	-0.067	-0.067	-0.067	-0.067	-0.067	-0.067	-0.067		-0.0881737	0.0881737	-0.0972826	0.0972826	-0.0667004	0.0667004	-0.00600463	0.00600463		0	0	0	0	1	1	1	1
-0.0336667	-0.0336667	-0.0336667	-0.0336667	-0.0336667	-0.0336667	-0.0336667	-0.0336667		-0.0812483	0.0812483	-0.0356409	0.0356409	0.0190431	-0.0190431	0.0739314	-0.0739314		0	0	0	0	1	1	1	1
-0.000333333	-0.000333333	-0.000333333	-0.000333333	-0.000333333	-0.000333333	-0.000333333	-0.000333333		0.0357401	-0.0357401	0.134463	-0.134463	0.191478	-0.191478	0.253384	-0.253384		0	0	0	0	1	1	1	1
0.033	0.033	0.033	0.033	0.033	0.033	0.033	0.033		0.23583	-0.23583	0.462926	-0.462926	0.479166	-0.479166	0.567192	-0.567192		0	0	0	0	1	1	1	1
0.0663333	0.0663333	0.0663333	0.0663333	0.0663333	0.0663333	0.0663333	0.0663333		0.43355	-0.43355	0.841384	-0.841384	0.923805	-0.923805	0.982908	-0.982908		0	0	0	0	1	1	1	1
0.0996667	0.0996667	0.0996667	0.0996667	0.0996667	0.0996667	0.0996667	0.0996667		0.64331	-0.64331	1.16052	-1.16052	1.11519	-1.11519	1.19401	-1.19401		0	0	0	0	1	1	1	1
0.133	0.133	0.133	0.133	0.133	0.133	0.133	0.133		0.834394	-0.834394	1.50406	-1.50406	1.31062	-1.31062	1.35556	-1.35556		0	0	0	0	1	1	1	1
0.166333	0.166333	0.166333	0.166333	0.166333	0.166333	0.166333	0.166333		0.968489	-0.968489	1.58564	-1.58564	1.46985	-1.46985	1.48923	-1.48923		0	0	0	0	1	1	1	1
0.199667	0.199667	0.199667	0.199667	0.199667	0.199667	0.199667	0.199667		1.05936	-1.05936	1.58167	-1.58167	1.50818	-1.50818	1.60207	-1.60207		0	0	0	0	1	1	1	1
0.233	0.233	0.233	0.233	0.233	0.233	0.233	0.233		1.15598	-1.15598	1.65211	-1.65211	1.78274	-1.78274	1.54789	-1.54789		0	0	0	0	1	1	1	1
0.266333	0.266333	0.266333	0.266333	0.266333	0.266333	0.266333	0.266333		1.27972	-1.27972	1.57262	-1.57262	2.02572	-2.02572	1.36027	-1.36027		0	0	0	0	1	1	1	1
0.299667	0.299667	0.299667	0.299667	0.299667	0.299667	0.299667	0.299667		1.20222	-1.20222	1.27665	-1.27665	1.8754	-1.8754	1.21844	-1.21844		0	0	0	0	1	1	1	1
0.333	0.333	0.333	0.333	0.333	0.333	0.333	0.333		1.16978	-1.16978	1.02146	-1.02146	1.81528	-1.81528	1.20666	-1.20666		0	0	0	0	1	1	1	1
0.366333	0.366333	0.366333	0.366333	0.366333	0.366333	0.366333	0.366333		1.1911	-1.1911	0.821682	-0.821682	1.78164	-1.78164	1.19569	-1.19569		0	0	0	0	1	1	1	1
0.399667	0.399667	0.399667	0.399667	0.399667	0.399667	0.399667	0.399667		1.0696	-1.0696	0.81807	-0.81807	1.73225	-1.73225	1.14837	-1.14837		0	0	0	0	1	1	1	1
0.433	0.433	0.433	0.433	0.433	0.433	0.433	0.433		1.04031	-1.04031	0.72562	-0.72562	1.78022	-1.78022	1.06342	-1.06342		0	0	0	0	1	1	1	1
0.466333	0.466333	0.466333	0.466333	0.466333	0.466333	0.466333	0.466333		0.914211	-0.914211	0.778876	-0.778876	1.86773	-1.86773	1.02328	-1.02328		0	0	0	0	1	1	1	1
0.499667	0.499667	0.499667	0.499667	0.499667	0.499667	0.499667	0.499667		0.881996	-0.881996	0.542552	-0.542552	1.83704	-1.83704	1.01388	-1.01388		0	0	0	0	1	1	1	1

## Sheet: fig4abcd
Fig 4.a								Fig 4.b					fig 4.c					fig 4.d
	'attention'	'wheel mov'	'saccades'	'choice early'	'choice late'	'stimulus'		cluster idx	cluster idx	linkage distance	cluster idx labels		t	mean	lower	upper		Animal id	'attention'	'stimulus'	'wheel mov'	'saccades'	'choice early'	'choice late'
'attention'	NaN	44.5037	56.9553	91.6387	90.2467	77.8235		1	3	0.165432	'attention'		-0.5	77.0205	73.724	80.317		1	46.0689	28.593	31.6218	1.79693	17.0622	41.0481
'wheel mov'	44.5037	NaN	60.4233	86.1282	85.3733	69.0047		4	7	0.379091	'stimulus'		-0.466667	76.5149	73.2212	79.8086		2	12.7416	5.62861	7.08495	10.2909	13.5745	31.1289
'saccades'	56.9553	60.4233	NaN	90.6237	85.4781	74.578		5	6	0.544003	'wheel mov'		-0.433333	76.2465	73.0779	79.415		3	-4.201	-4.06244	-0.0515743	11.3394	-1.69022	18.4857
'choice early'	91.6387	86.1282	90.6237	NaN	84.7982	92.2393		8	9	0.670532	'saccades'		-0.4	76.5445	73.4257	79.6633		4	11.3458	15.6252	15.3609	0.395342	-15.5575	25.4554
'choice late'	90.2467	85.3733	85.4781	84.7982	NaN	86.9158		2	10	0.95094	'choice early'		-0.366667	76.7049	73.6336	79.7762		5	15.7193	25.5036	4.79133	6.10224	13.4999	48.7241
'stimulus'	77.8235	69.0047	74.578	92.2393	86.9158	NaN					'choice late'		-0.333333	76.864	73.7971	79.9309		6	11.5958	17.0641	11.4853	-9.51984	-1.81466	17.2042
													-0.3	77.2865	74.3601	80.2129		7	8.32277	-8.25746	-0.47059	-2.67432	-19.9621	27.124
													-0.266667	78.1663	75.4454	80.8872
													-0.233333	78.5129	75.7916	81.2342
													-0.2	79.3806	76.8845	81.8766
													-0.166667	78.9146	76.5804	81.2488
													-0.133333	78.278	75.8284	80.7277
													-0.1	77.6184	75.3411	79.8958
													-0.0666667	77.902	75.2931	80.511
													-0.0333333	77.9866	74.5773	81.396
													6.93889e-18	77.3113	74.4113	80.2112
													0.0333333	79.2054	76.5501	81.8608
													0.0666667	78.5808	76.8227	80.3388
													0.1	76.7149	74.5951	78.8347
													0.133333	76.4089	74.4545	78.3632
													0.166667	77.8391	76.0024	79.6758
													0.2	79.7657	77.9344	81.5971
													0.233333	81.6759	80.0069	83.3448
													0.266667	82.5846	80.9078	84.2614
													0.3	83.6225	81.9145	85.3306
													0.333333	84.0123	82.4521	85.5726
													0.366667	84.5813	83.1421	86.0205
													0.4	84.3794	82.9158	85.843
													0.433333	84.1831	82.5448	85.8214
													0.466667	84.1671	82.5333	85.8009
													0.5	83.9739	82.4553	85.4925

[truncated: 20 more sheets: fig4e, fig5abcd, fig5efg, fig5h, fig5i, fig5j, figS1, figs3, figs4, figs5, figs6, figs7, figs8, figs9, figs10, figs11, figs12, figs13, figs14, figs15]
